# Supplementary material for: Campylobacter jejuni infection impacts host-derived miRNAs targeting bacterial and host genes
Source: Microbiol Spectr. 2026 Jan 22;14(3):e03184-25. doi: 10.1128/spectrum.03184-25 (PMC12955423; doi:10.1128/spectrum.03184-25)
Supplement: Table S1 — Percentage of miRNA in total small RNA extracted from Fecal EVs in Germ-free, C13, and C13 + C. jejuni mice. [file spectrum.03184-25-s0001.xlsx]

## Sheet: Percent miRNA
Supplementary Table S1: Percentage of miRNA in total small RNA extracted from Fecal EVs in Germ-free, C13, and C13 + C. jejuni mice.
Mouse ID #	Treatment	miRNA %	Average % miRNA
9761	Germ-free	0.66	0.641111
9760	Germ-free	0.5
9722	Germ-free	0.54
9712	Germ-free	0.67
9326	Germ-free	0.55
9731	Germ-free	0.63
9763	Germ-free	0.72
9762	Germ-free	0.69
9759	Germ-free	0.81
9770	C13	0.71	0.74
9711	C13	0.76
9743	C13	0.8
9742	C13	0.67
9741	C13	0.74
9724	C13	0.76
9304	C13 + C. jejuni	0.45	0.45625
9302	C13 + C. jejuni	0.3
9704	C13 + C. jejuni	0.31
9301 + 9328	C13 + C. jejuni	0.59
9330	C13 + C. jejuni	0.41
9765	C13 + C. jejuni	0.47
9764	C13 + C. jejuni	0.58
9706	C13 + C. jejuni	0.54
