# Supplementary material for: Campylobacter jejuni infection impacts host-derived miRNAs targeting bacterial and host genes
Source: Microbiol Spectr. 2026 Jan 22;14(3):e03184-25. doi: 10.1128/spectrum.03184-25 (PMC12955423; doi:10.1128/spectrum.03184-25)
Supplement: Table S2 — Differentially expressed host EV-derived miRNAs in Germ-free, C13, and C13 + C. jejuni mice. [file spectrum.03184-25-s0002.xlsx]

## Sheet: Differentially regulated miRNAs
		Supplementary Table S2: Differentially expressed host EV-derived miRNAs in Germ-free, C13, and C13 + C. jejuni mice.
	Significant and upregulated in C13 + C. jejuni	Significant and downregulated in C13 + C. jejuni	Significant and upregulated in C13	Significant and downregulated in C13	Significant and upregulated in GF	Significant and downregulated in GF
1	mmu-miR-223-3p	mmu-miR-709	mmu-miR-1949	mmu-miR-101a-3p	mmu-miR-101a-3p	mmu-miR-1949
2	mmu-miR-223-5p	mmu-let-7g-3p	mmu-miR-6240	mmu-miR-10a-3p	mmu-miR-10a-3p	mmu-miR-6240
3	mmu-miR-7a-5p	mmu-miR-6538	mmu-miR-712-5p	mmu-miR-10b-5p	mmu-miR-10b-5p	mmu-miR-712-5p
4	mmu-let-7i-5p	mmu-miR-215-3p	mmu-miR-6538	mmu-miR-218-5p	mmu-miR-218-5p	mmu-miR-6538
5	mmu-miR-146b-5p	mmu-miR-375-3p	mmu-let-7g-3p	mmu-miR-215-5p	mmu-miR-215-5p	mmu-let-7g-3p
6	mmu-miR-142a-3p	mmu-miR-5126	mmu-miR-2137	mmu-miR-10a-5p	mmu-miR-10a-5p	mmu-miR-2137
7	mmu-miR-146a-5p	mmu-miR-194-5p	mmu-miR-1843b-3p	mmu-miR-802-5p	mmu-miR-802-5p	mmu-miR-1843b-3p
8	mmu-miR-155-5p	mmu-miR-215-5p	mmu-miR-714	mmu-let-7i-5p	mmu-let-7i-5p	mmu-miR-714
9	mmu-miR-1983	mmu-miR-6516-5p	mmu-miR-5114	mmu-miR-450a-5p	mmu-miR-450a-5p	mmu-miR-5114
10	mmu-miR-21a-5p	mmu-miR-122-5p	mmu-miR-5119	mmu-miR-708-3p	mmu-miR-708-3p	mmu-miR-5119
11	mmu-miR-1945	mmu-miR-6240	mmu-miR-5126	mmu-miR-32-5p	mmu-miR-32-5p	mmu-miR-5126
12	mmu-let-7j	mmu-miR-194-1-3p	mmu-miR-7033-5p	mmu-miR-129-5p	mmu-miR-129-5p	mmu-miR-7033-5p
13	mmu-miR-20a-5p	mmu-miR-3472	mmu-miR-6236	mmu-miR-192-5p	mmu-miR-192-5p	mmu-miR-6236
14	mmu-miR-142a-5p	mmu-miR-3470a	mmu-miR-3472	mmu-let-7j	mmu-let-7j	mmu-miR-3472
15	mmu-miR-17-5p	mmu-miR-7033-5p	mmu-miR-677-3p	mmu-miR-7b-5p	mmu-miR-7b-5p	mmu-miR-677-3p
16	mmu-miR-350-3p	mmu-miR-200a-3p	mmu-miR-712-3p	mmu-miR-10b-3p	mmu-miR-10b-3p	mmu-miR-712-3p
17	mmu-miR-221-3p	mmu-miR-187-3p	mmu-miR-5122	mmu-miR-3081-3p	mmu-miR-3081-3p	mmu-miR-5122
18	mmu-miR-132-3p	mmu-miR-1195	mmu-miR-6516-5p	mmu-miR-374b-5p	mmu-miR-374b-5p	mmu-miR-6516-5p
19	mmu-miR-362-3p	mmu-miR-30a-3p	mmu-miR-3473a	mmu-miR-223-3p	mmu-miR-215-3p	mmu-miR-3473a
20	mmu-miR-222-3p	mmu-miR-6236	mmu-miR-122-5p	mmu-miR-223-5p	mmu-miR-194-1-3p	mmu-miR-122-5p
21	mmu-miR-132-5p	mmu-miR-1843b-3p	mmu-miR-7667-5p	mmu-miR-7a-5p	mmu-miR-194-5p	mmu-miR-7667-5p
22	mmu-miR-101a-3p	mmu-miR-7007-5p	mmu-miR-1895	mmu-miR-146b-5p	mmu-miR-3470a	mmu-miR-1895
23	mmu-miR-342-3p	mmu-miR-1247-5p	mmu-miR-221-3p	mmu-miR-142a-3p	mmu-miR-30a-3p	mmu-miR-221-3p
24	mmu-miR-532-5p	mmu-miR-147-3p	mmu-miR-3068-3p	mmu-miR-146a-5p	mmu-miR-375-3p	mmu-miR-3068-3p
25	mmu-miR-15b-3p	mmu-miR-468-3p	mmu-miR-5099	mmu-miR-155-5p	mmu-miR-709	mmu-miR-5099
26	mmu-miR-203-3p	mmu-miR-680	mmu-miR-1957a	mmu-miR-1983	mmu-let-7b-5p	mmu-miR-1957a
27	mmu-miR-374b-5p	mmu-miR-3470b	mmu-miR-1933-5p	mmu-miR-21a-5p	mmu-miR-200a-3p	mmu-miR-1933-5p
28	mmu-miR-98-5p	mmu-miR-7684-3p	mmu-miR-7007-5p	mmu-miR-1945	mmu-miR-200b-5p	mmu-miR-7007-5p
29	mmu-miR-298-5p	mmu-miR-3960	mmu-miR-147-3p	mmu-miR-20a-5p	mmu-miR-6969-3p	mmu-miR-147-3p
30	mmu-miR-25-3p	mmu-miR-200b-5p	mmu-miR-1247-5p	mmu-miR-142a-5p	mmu-miR-30c-5p	mmu-miR-1247-5p
31	mmu-miR-186-5p	mmu-miR-1291	mmu-miR-7027-3p	mmu-miR-17-5p	mmu-miR-672-5p	mmu-miR-7027-3p
32	mmu-miR-148b-3p	mmu-miR-7667-5p	mmu-miR-134-3p	mmu-miR-350-3p	mmu-let-7k	mmu-miR-134-3p
33	mmu-miR-92a-3p	mmu-miR-6969-3p	mmu-miR-6385	mmu-miR-221-3p	mmu-miR-344-3p	mmu-miR-6385
34	mmu-miR-26b-5p	mmu-miR-714	mmu-miR-669b-3p	mmu-miR-132-3p	mmu-miR-224-5p	mmu-miR-669b-3p
35	mmu-miR-677-5p	mmu-miR-7073-5p	mmu-miR-709	mmu-miR-362-3p	mmu-miR-30c-2-3p	mmu-miR-223-3p
36	mmu-miR-16-5p	mmu-miR-5122	mmu-miR-215-3p	mmu-miR-222-3p	mmu-miR-193a-5p	mmu-miR-223-5p
37	mmu-miR-340-5p	mmu-miR-1224-5p	mmu-miR-375-3p	mmu-miR-132-5p	mmu-miR-26a-5p	mmu-miR-1983
38	mmu-miR-93-5p	mmu-miR-7027-3p	mmu-miR-194-5p	mmu-miR-342-3p	mmu-miR-30e-3p	mmu-miR-142a-3p
39	mmu-miR-1936	mmu-miR-2137	mmu-miR-215-5p	mmu-miR-532-5p	mmu-miR-3470b	mmu-miR-155-5p
40	mmu-miR-501-3p	mmu-miR-3098-5p	mmu-miR-194-1-3p	mmu-miR-15b-3p	mmu-miR-31-5p	mmu-miR-1945
41	mmu-miR-1198-5p	mmu-miR-3082-5p	mmu-miR-3470a	mmu-miR-203-3p	mmu-let-7c-5p	mmu-miR-350-3p
42	mmu-miR-339-5p	mmu-miR-134-3p	mmu-miR-200a-3p	mmu-miR-98-5p	mmu-miR-8107	mmu-miR-146b-5p
43	mmu-miR-19b-3p	mmu-miR-6385	mmu-miR-187-3p	mmu-miR-298-5p	mmu-miR-708-5p	mmu-miR-222-3p
44	mmu-miR-30b-5p	mmu-miR-665-3p	mmu-miR-1195	mmu-miR-25-3p	mmu-miR-468-3p	mmu-miR-298-5p
45	mmu-miR-221-5p	mmu-miR-669b-3p	mmu-miR-30a-3p	mmu-miR-186-5p	mmu-miR-7046-5p	mmu-miR-146b-3p
46	mmu-miR-34a-5p	mmu-miR-1895	mmu-miR-468-3p	mmu-miR-148b-3p	mmu-miR-216b-5p	mmu-miR-135b-5p
47	mmu-miR-1981-5p	mmu-miR-133a-5p	mmu-miR-680	mmu-miR-92a-3p	mmu-miR-217-5p	mmu-miR-146a-5p
48	mmu-miR-451a	mmu-miR-6380	mmu-miR-3470b	mmu-miR-26b-5p	mmu-miR-187-3p	mmu-miR-149-5p
49	mmu-miR-1191a	mmu-miR-1954	mmu-miR-7684-3p	mmu-miR-677-5p	mmu-miR-543-3p	mmu-miR-342-3p
50	mmu-miR-455-5p	mmu-miR-485-5p	mmu-miR-3960	mmu-miR-16-5p	mmu-let-7a-1-3p	mmu-miR-210-5p
51	mmu-miR-140-3p	mmu-miR-218-5p	mmu-miR-200b-5p	mmu-miR-340-5p	mmu-let-7c-2-3p	mmu-miR-142a-5p
52	mmu-miR-149-5p	mmu-let-7b-5p	mmu-miR-1291	mmu-miR-93-5p	mmu-miR-1224-5p	mmu-miR-132-3p
53	mmu-miR-5123	mmu-miR-30c-5p	mmu-miR-6969-3p	mmu-miR-1936	mmu-miR-200a-5p	mmu-miR-503-5p
54	mmu-miR-140-5p	mmu-miR-672-5p	mmu-miR-7073-5p	mmu-miR-501-3p	mmu-miR-3073b-5p	mmu-miR-467c-5p
55	mmu-miR-135b-5p	mmu-let-7k	mmu-miR-1224-5p	mmu-miR-1198-5p	mmu-miR-485-5p	mmu-miR-339-5p
56	mmu-miR-144-5p	mmu-miR-344-3p	mmu-miR-3098-5p	mmu-miR-339-5p	mmu-miR-5130	mmu-miR-15b-3p
57	mmu-miR-150-5p	mmu-miR-224-5p	mmu-miR-3082-5p	mmu-miR-19b-3p	mmu-miR-1195	mmu-miR-362-3p
58	mmu-miR-106b-5p	mmu-miR-30c-2-3p	mmu-miR-665-3p	mmu-miR-30b-5p	mmu-miR-141-3p	mmu-miR-212-5p
59	mmu-miR-126a-3p	mmu-miR-193a-5p	mmu-miR-133a-5p	mmu-miR-221-5p	mmu-miR-7063-5p	mmu-miR-132-5p
60	mmu-miR-125b-1-3p	mmu-miR-26a-5p	mmu-miR-6380	mmu-miR-34a-5p	mmu-miR-216b-3p	mmu-miR-484
61	mmu-miR-652-3p	mmu-miR-30e-3p	mmu-miR-1954	mmu-miR-1981-5p	mmu-miR-6969-5p	mmu-miR-669a-5p
62	mmu-miR-29c-5p	mmu-miR-192-5p	mmu-miR-485-5p	mmu-miR-451a	mmu-miR-411-5p	mmu-miR-5100
63	mmu-miR-669a-3p	mmu-miR-31-5p	NA	mmu-miR-1191a	mmu-miR-3064-5p	mmu-miR-18a-5p
64	mmu-miR-212-3p	mmu-let-7c-5p	NA	mmu-miR-455-5p	mmu-miR-7060-5p	mmu-miR-702-3p
65	mmu-miR-23a-3p	mmu-miR-8107	NA	mmu-miR-140-3p	mmu-miR-673-5p	mmu-miR-92a-3p
66	mmu-miR-335-3p	mmu-miR-708-5p	NA	mmu-miR-149-5p	mmu-miR-3082-5p	mmu-miR-212-3p
67	mmu-miR-199a-3p	mmu-miR-7046-5p	NA	mmu-miR-5123	mmu-let-7a-5p	mmu-miR-7676-3p
68	mmu-miR-338-5p	mmu-miR-216b-5p	NA	mmu-miR-140-5p	mmu-miR-541-5p	mmu-miR-6539
69	mmu-miR-331-3p	mmu-miR-708-3p	NA	mmu-miR-135b-5p	mmu-miR-8109	mmu-miR-7a-5p
70	mmu-miR-28a-3p	mmu-miR-217-5p	NA	mmu-miR-144-5p	mmu-miR-30a-5p	mmu-miR-7649-5p
71	mmu-miR-199b-3p	mmu-miR-543-3p	NA	mmu-miR-150-5p	mmu-miR-205-5p	mmu-miR-466b-3p
72	mmu-miR-503-5p	mmu-let-7a-1-3p	NA	mmu-miR-106b-5p	mmu-miR-679-5p	mmu-miR-29c-5p
73	mmu-miR-191-5p	mmu-let-7c-2-3p	NA	mmu-miR-126a-3p	mmu-miR-196a-1-3p	mmu-miR-25-3p
74	mmu-miR-34c-5p	mmu-miR-200a-5p	NA	mmu-miR-125b-1-3p	mmu-miR-7684-3p	mmu-miR-5123
75	mmu-miR-18a-3p	mmu-miR-3073b-5p	NA	mmu-miR-652-3p	mmu-miR-466i-5p	mmu-miR-150-5p
76	mmu-miR-150-3p	mmu-miR-10a-5p	NA	mmu-miR-29c-5p	mmu-miR-216a-5p	mmu-miR-3102-3p
77	mmu-miR-106b-3p	mmu-miR-5130	NA	mmu-miR-669a-3p	mmu-miR-152-3p	mmu-miR-21a-5p
78	mmu-miR-10b-5p	mmu-miR-141-3p	NA	mmu-miR-212-3p	mmu-miR-346-3p	mmu-miR-451a
79	mmu-miR-362-5p	mmu-miR-7063-5p	NA	mmu-miR-23a-3p	mmu-miR-154-5p	mmu-miR-501-3p
80	mmu-miR-16-1-3p	mmu-miR-216b-3p	NA	mmu-miR-335-3p	mmu-miR-1954	mmu-miR-8097
81	mmu-miR-669a-5p	mmu-miR-6969-5p	NA	mmu-miR-199a-3p	mmu-miR-378a-5p	mmu-miR-5107-3p
82	mmu-miR-1839-3p	mmu-miR-411-5p	NA	mmu-miR-338-5p	mmu-miR-7685-3p	mmu-miR-106b-3p
83	mmu-miR-18a-5p	mmu-miR-3064-5p	NA	mmu-miR-331-3p	mmu-miR-669d-5p	mmu-miR-669o-5p
84	mmu-miR-486a-3p	mmu-miR-7060-5p	NA	mmu-miR-28a-3p	mmu-miR-187-5p	mmu-miR-3079-5p
85	mmu-miR-126a-5p	mmu-miR-10a-3p	NA	mmu-miR-199b-3p	mmu-miR-3100-5p	mmu-let-7i-5p
86	mmu-miR-378b	mmu-miR-673-5p	NA	mmu-miR-503-5p	mmu-miR-6964-3p	mmu-miR-3473g
87	mmu-miR-19a-3p	mmu-let-7a-5p	NA	mmu-miR-191-5p	mmu-miR-7650-5p	mmu-miR-677-5p
88	mmu-miR-669c-5p	mmu-miR-541-5p	NA	mmu-miR-34c-5p	mmu-miR-3963	mmu-miR-8112
89	mmu-miR-582-5p	mmu-miR-8109	NA	mmu-miR-18a-3p	mmu-miR-6979-3p	mmu-miR-877-5p
90	mmu-miR-450b-5p	mmu-miR-30a-5p	NA	mmu-miR-150-3p	mmu-miR-378c	mmu-miR-877-3p
91	mmu-miR-98-3p	mmu-miR-802-5p	NA	mmu-miR-106b-3p	mmu-miR-669n	mmu-miR-669p-5p
92	mmu-miR-3074-5p	mmu-miR-205-5p	NA	mmu-miR-362-5p	mmu-miR-7084-3p	mmu-miR-21a-3p
93	mmu-miR-10a-3p	mmu-miR-679-5p	NA	mmu-miR-16-1-3p	mmu-miR-3099-3p	mmu-miR-466d-3p
94	mmu-miR-8112	mmu-miR-196a-1-3p	NA	mmu-miR-669a-5p	mmu-miR-379-5p	mmu-miR-92b-3p
95	mmu-miR-467a-5p	mmu-miR-466i-5p	NA	mmu-miR-1839-3p	mmu-miR-412-5p	mmu-miR-17-5p
96	mmu-miR-101b-3p	mmu-miR-216a-5p	NA	mmu-miR-18a-5p	mmu-miR-669c-3p	mmu-miR-1249-3p
97	mmu-miR-211-5p	mmu-miR-152-3p	NA	mmu-miR-486a-3p	NA	mmu-miR-3473d
98	mmu-miR-503-3p	mmu-miR-346-3p	NA	mmu-miR-126a-5p	NA	mmu-miR-3098-3p
99	mmu-miR-146b-3p	mmu-miR-154-5p	NA	mmu-miR-378b	NA	mmu-miR-425-3p
100	mmu-miR-210-5p	mmu-miR-378a-5p	NA	mmu-miR-19a-3p	NA	mmu-miR-155-3p
101	mmu-miR-677-3p	mmu-miR-7b-5p	NA	mmu-miR-669c-5p	NA	mmu-miR-222-5p
102	mmu-miR-467c-5p	mmu-miR-7685-3p	NA	mmu-miR-582-5p	NA	mmu-miR-331-3p
103	mmu-miR-1949	mmu-miR-669d-5p	NA	mmu-miR-450b-5p	NA	mmu-miR-3969
104	mmu-miR-3473a	mmu-miR-187-5p	NA	mmu-miR-98-3p	NA	mmu-miR-466c-3p
105	mmu-miR-212-5p	mmu-miR-3100-5p	NA	mmu-miR-3074-5p	NA	mmu-miR-1936
106	mmu-miR-484	mmu-miR-6964-3p	NA	mmu-miR-8112	NA	mmu-miR-6481
107	mmu-miR-5119	mmu-miR-7650-5p	NA	mmu-miR-467a-5p	NA	mmu-miR-582-5p
108	mmu-miR-5100	mmu-miR-3963	NA	mmu-miR-101b-3p	NA	mmu-miR-3066-5p
109	mmu-miR-712-5p	mmu-miR-6979-3p	NA	mmu-miR-211-5p	NA	mmu-miR-221-5p
110	mmu-miR-702-3p	mmu-miR-378c	NA	mmu-miR-503-3p	NA	mmu-miR-1306-3p
111	mmu-miR-7676-3p	mmu-miR-669n	NA	NA	NA	mmu-miR-8118
112	mmu-miR-6539	mmu-miR-7084-3p	NA	NA	NA	mmu-miR-669a-3p
113	mmu-miR-7649-5p	mmu-miR-3099-3p	NA	NA	NA	mmu-miR-8114
114	mmu-miR-466b-3p	mmu-miR-379-5p	NA	NA	NA	mmu-miR-296-3p
115	mmu-miR-3102-3p	mmu-miR-129-5p	NA	NA	NA	mmu-miR-34c-5p
116	mmu-miR-8097	mmu-miR-412-5p	NA	NA	NA	mmu-miR-297b-3p
117	mmu-miR-5107-3p	mmu-miR-669c-3p	NA	NA	NA	mmu-miR-297c-3p
118	mmu-miR-669o-5p	NA	NA	NA	NA	mmu-miR-467a-5p
119	mmu-miR-3079-5p	NA	NA	NA	NA	mmu-miR-301a-3p
120	mmu-miR-3473g	NA	NA	NA	NA	mmu-miR-219a-1-3p
121	mmu-miR-2137	NA	NA	NA	NA	mmu-miR-486b-5p
122	mmu-miR-877-5p	NA	NA	NA	NA	mmu-miR-486a-5p
123	mmu-miR-877-3p	NA	NA	NA	NA	mmu-miR-466g
124	mmu-miR-669p-5p	NA	NA	NA	NA	mmu-miR-1191a
125	mmu-miR-21a-3p	NA	NA	NA	NA	mmu-miR-6975-3p
126	mmu-miR-3068-3p	NA	NA	NA	NA	mmu-miR-150-3p
127	mmu-miR-466d-3p	NA	NA	NA	NA	mmu-miR-17-3p
128	mmu-miR-92b-3p	NA	NA	NA	NA	mmu-miR-15a-5p
129	mmu-miR-1249-3p	NA	NA	NA	NA	mmu-miR-362-5p
130	mmu-miR-3473d	NA	NA	NA	NA	mmu-miR-1930-5p
131	mmu-miR-3098-3p	NA	NA	NA	NA	mmu-miR-1953
132	mmu-miR-425-3p	NA	NA	NA	NA	mmu-miR-20a-5p
133	mmu-miR-155-3p	NA	NA	NA	NA	mmu-miR-338-5p
134	mmu-miR-222-5p	NA	NA	NA	NA	mmu-miR-199a-3p
135	mmu-miR-3969	NA	NA	NA	NA	mmu-miR-467a-3p
136	mmu-miR-466c-3p	NA	NA	NA	NA	mmu-miR-199b-3p
137	mmu-miR-6481	NA	NA	NA	NA	mmu-miR-511-5p
138	mmu-miR-3066-5p	NA	NA	NA	NA	mmu-miR-365-3p
139	mmu-miR-1306-3p	NA	NA	NA	NA	mmu-miR-669o-3p
140	mmu-miR-8118	NA	NA	NA	NA	mmu-miR-425-5p
141	mmu-miR-8114	NA	NA	NA	NA	mmu-miR-5129-5p
142	mmu-miR-296-3p	NA	NA	NA	NA	mmu-miR-1198-5p
143	mmu-miR-297b-3p	NA	NA	NA	NA	mmu-miR-5129-3p
144	mmu-miR-297c-3p	NA	NA	NA	NA	mmu-miR-1958
145	mmu-miR-301a-3p	NA	NA	NA	NA	mmu-miR-342-5p
146	mmu-miR-219a-1-3p	NA	NA	NA	NA	mmu-miR-7672-3p
147	mmu-miR-486b-5p	NA	NA	NA	NA	mmu-miR-330-5p
148	mmu-miR-486a-5p	NA	NA	NA	NA	mmu-miR-1981-5p
149	mmu-miR-466g	NA	NA	NA	NA	mmu-miR-7649-3p
150	mmu-miR-6975-3p	NA	NA	NA	NA	mmu-miR-190b-5p
151	mmu-miR-17-3p	NA	NA	NA	NA	mmu-miR-16-5p
152	mmu-miR-15a-5p	NA	NA	NA	NA	mmu-miR-129b-5p
153	mmu-miR-1930-5p	NA	NA	NA	NA	mmu-miR-532-5p
154	mmu-miR-1953	NA	NA	NA	NA	mmu-miR-106b-5p
155	mmu-miR-467a-3p	NA	NA	NA	NA	mmu-miR-203-3p
156	mmu-miR-511-5p	NA	NA	NA	NA	mmu-miR-15b-5p
157	mmu-miR-365-3p	NA	NA	NA	NA	mmu-miR-297a-3p
158	mmu-miR-669o-3p	NA	NA	NA	NA	mmu-miR-1934-5p
159	mmu-miR-425-5p	NA	NA	NA	NA	mmu-miR-3964
160	mmu-miR-5129-5p	NA	NA	NA	NA	mmu-miR-350-5p
161	mmu-miR-6240	NA	NA	NA	NA	mmu-miR-6965-3p
162	mmu-miR-5129-3p	NA	NA	NA	NA	mmu-miR-7036b-5p
163	mmu-miR-1958	NA	NA	NA	NA	mmu-miR-6943-3p
164	mmu-miR-342-5p	NA	NA	NA	NA	mmu-miR-16-1-3p
165	mmu-miR-7672-3p	NA	NA	NA	NA	mmu-miR-28a-3p
166	mmu-miR-712-3p	NA	NA	NA	NA	mmu-miR-6958-3p
167	mmu-miR-330-5p	NA	NA	NA	NA	mmu-miR-1955-5p
168	mmu-miR-7649-3p	NA	NA	NA	NA	mmu-miR-6546-5p
169	mmu-miR-190b-5p	NA	NA	NA	NA	mmu-miR-466a-3p
170	mmu-miR-129b-5p	NA	NA	NA	NA	mmu-miR-466e-3p
171	mmu-miR-15b-5p	NA	NA	NA	NA	mmu-miR-466p-3p
172	mmu-miR-297a-3p	NA	NA	NA	NA	mmu-miR-686
173	mmu-miR-1934-5p	NA	NA	NA	NA	mmu-miR-1943-3p
174	mmu-miR-3964	NA	NA	NA	NA	mmu-miR-488-3p
175	mmu-miR-350-5p	NA	NA	NA	NA	mmu-miR-1258-3p
176	mmu-miR-6965-3p	NA	NA	NA	NA	mmu-miR-410-3p
177	mmu-miR-7036b-5p	NA	NA	NA	NA	mmu-miR-5107-5p
178	mmu-miR-6943-3p	NA	NA	NA	NA	mmu-miR-219c-5p
179	mmu-miR-6958-3p	NA	NA	NA	NA	mmu-miR-669a-3-3p
180	mmu-miR-1955-5p	NA	NA	NA	NA	mmu-miR-501-5p
181	mmu-miR-6546-5p	NA	NA	NA	NA	mmu-miR-466c-5p
182	mmu-miR-466a-3p	NA	NA	NA	NA	mmu-miR-466f-3p
183	mmu-miR-466e-3p	NA	NA	NA	NA	mmu-miR-93-5p
184	mmu-miR-466p-3p	NA	NA	NA	NA	mmu-miR-500-3p
185	mmu-miR-686	NA	NA	NA	NA	mmu-miR-211-5p
186	mmu-miR-1943-3p	NA	NA	NA	NA	mmu-miR-467d-3p
187	mmu-miR-488-3p	NA	NA	NA	NA	mmu-miR-34b-5p
188	mmu-miR-1258-3p	NA	NA	NA	NA	mmu-miR-135a-1-3p
189	mmu-miR-410-3p	NA	NA	NA	NA	mmu-miR-7029-3p
190	mmu-miR-5107-5p	NA	NA	NA	NA	mmu-miR-322-5p
191	mmu-miR-219c-5p	NA	NA	NA	NA	mmu-miR-92a-1-5p
192	mmu-miR-669a-3-3p	NA	NA	NA	NA	mmu-miR-7072-5p
193	mmu-miR-501-5p	NA	NA	NA	NA	mmu-miR-8105
194	mmu-miR-466c-5p	NA	NA	NA	NA	mmu-miR-29b-1-5p
195	mmu-miR-466f-3p	NA	NA	NA	NA	mmu-miR-7689-3p
196	mmu-miR-500-3p	NA	NA	NA	NA	mmu-miR-744-3p
197	mmu-miR-467d-3p	NA	NA	NA	NA	NA
198	mmu-miR-34b-5p	NA	NA	NA	NA	NA
199	mmu-miR-135a-1-3p	NA	NA	NA	NA	NA
200	mmu-miR-7029-3p	NA	NA	NA	NA	NA
201	mmu-miR-322-5p	NA	NA	NA	NA	NA
202	mmu-miR-92a-1-5p	NA	NA	NA	NA	NA
203	mmu-miR-7072-5p	NA	NA	NA	NA	NA
204	mmu-miR-8105	NA	NA	NA	NA	NA
205	mmu-miR-29b-1-5p	NA	NA	NA	NA	NA
206	mmu-miR-7689-3p	NA	NA	NA	NA	NA
207	mmu-miR-744-3p	NA	NA	NA	NA	NA
