# Supplementary material for: Campylobacter jejuni infection impacts host-derived miRNAs targeting bacterial and host genes
Source: Microbiol Spectr. 2026 Jan 22;14(3):e03184-25. doi: 10.1128/spectrum.03184-25 (PMC12955423; doi:10.1128/spectrum.03184-25)
Supplement: Table S3 — Predicted miRNAs, their mouse gene transcripts, and RNA expression levels. [file spectrum.03184-25-s0003.xlsx]

## Sheet: Sig&Upregulated in C13 + C. j 
	Supplementary Table S3: Predicted miRNAs, their mouse gene transcripts, and RNA expression levels derived from RNA-seq data reported in (Chitre S, Gharaibeh R, Jobin C. 2025 DOI: https://doi.org/10.1101/2025.09.23.678081) (https://figshare.com/s/b84ac4a3c99882822195)
database	mature_mirna_acc	mature_mirna_id	target_symbol	target_entrez	target_ensembl	experiment	support_type	pubmed_id	type	score	disease_drug	paper_pubmedID
mirtarbase	MIMAT0000665	mmu-miR-223-3p	Sdc2	15529	ENSMUSG00000022261	Sequencing	Functional MTI (Weak)	19536157	validated	NA	NA	NA
diana_microt	MIMAT0017056	mmu-miR-223-5p	Lin7a	108030	ENSMUSG00000019906	NA	NA	NA	predicted	0.895	NA	NA
mirtarbase	MIMAT0000677	mmu-miR-7a-5p	Sike1	66641		HITS-CLIP	Functional MTI (Weak)	25083871	validated	NA	NA	NA
tarbase	MIMAT0000122	mmu-let-7i-5p	Gab1	14388	ENSMUSG00000031714	Degradome sequencing//Degradome sequencing	positive		validated	NA	NA	NA
RNA-seq data
id	9304Stool.C13_Cj_gavage	9704Stool.C13_Cj_gavage	9706Stool.C13_Cj_gavage	9711Stool.C13Gavage	9741Stool.C13Gavage	9742Stool.C13Gavage	Name	Symbol	Gene.ID	Transcripts.accession	Protein.accession	logFC	PValue	FDR	Significance
Sdc2	1.0572	6.65903	6.57451	18.7924	22.5191	6.96321	syndecan 2	Sdc2	15529	NM_008304.2	NP_032330.1	-1.78769	0.0068637	0.040506	increase expression in C13Gavage and FDR < 0.05
Lin7a	0	0.123315	0	1.40943	3.07078	3.4816	lin-7 homolog A, crumbs cell polarity complex component	Lin7a	108030	NM_001033223.3	NP_001028395.1	-5.04242	1.03206e-05	0.000194608	increase expression in C13Gavage and FDR < 0.05
Sike1	16.5629	15.5377	13.6548	37.5848	25.5898	41.7792	suppressor of IKBKE 1	Sike1	66641	NM_025679.3	NP_079955.1	-1.17291	0.00617303	0.0371052	increase expression in C13Gavage and FDR < 0.05
Gab1	13.0389	31.692	8.2362	58.7262	62.4392	52.224	growth factor receptor bound protein 2-associated protein 1	Gab1	14388	NM_021356.3	NP_067331.2	-1.71348	0.00314971	0.0229707	increase expression in C13Gavage and FDR < 0.05

## Sheet: Sig&Downregulated in C13 +C. j 
	Supplementary Table S3: Predicted miRNAs, their mouse gene transcripts, and RNA expression levels derived from RNA-seq data reported in (Chitre S, Gharaibeh R, Jobin C. 2025 DOI: https://doi.org/10.1101/2025.09.23.678081) (https://figshare.com/s/b84ac4a3c99882822195)
database	mature_mirna_acc	mature_mirna_id	target_symbol	target_entrez	target_ensembl	experiment	support_type	pubmed_id	type	score	disease_drug	paper_pubmedID
tarbase	MIMAT0003499	mmu-miR-709	Myc	17869	ENSMUSG00000022346	Degradome sequencing//Degradome sequencing	positive		validated	NA	NA	NA
mirdb	MIMAT0025583	mmu-miR-6538	Cdkn1a	12575	ENSMUSG00000023067	NA	NA	NA	predicted	86.8971	NA	NA
diana_microt	MIMAT0017169	mmu-miR-215-3p	Il2ra	16184	ENSMUSG00000026770	NA	NA	NA	predicted	0.82	NA	NA
mirecords	MIMAT0000739	mmu-miR-375-3p	Jak2	16452	ENSMUSG00000024789	activity assay		15806104	validated	NA	NA	NA
RNA-seq data
id	9304Stool.C13_Cj_gavage	9704Stool.C13_Cj_gavage	9706Stool.C13_Cj_gavage	9711Stool.C13Gavage	9741Stool.C13Gavage	9742Stool.C13Gavage	Name	Symbol	Gene.ID	Transcripts.accession	Protein.accession	logFC	PValue	FDR	Significance
Myc	72.2423	65.6038	73.4756	11.7452	11.2595	3.4816	myelocytomatosis oncogene	Myc	17869	NM_010849.4	NP_034979.3	2.78306	6.8492e-09	3.26675e-07	increase expression in C13_Cj_gavage and FDR < 0.05
Cdkn1a	824.972	755.8	534.414	205.307	263.064	243.712	cyclin dependent kinase inhibitor 1A	Cdkn1a	12575	NM_007669.5	NP_031695.1	1.5729	5.4389e-05	0.000816662	increase expression in C13_Cj_gavage and FDR < 0.05
Il2ra	28.1921	19.7305	14.883	0	0	0	interleukin 2 receptor, alpha chain	Il2ra	16184	NM_008367.3	NP_032393.3	9.6084	1.3742e-11	1.43113e-09	increase expression in C13_Cj_gavage and FDR < 0.05
Jak2	262.187	272.034	186.326	107.117	75.7459	100.966	Janus kinase 2	Jak2	16452	NM_008413.4	NP_032439.2	1.34586	0.000837357	0.00772157	increase expression in C13_Cj_gavage and FDR < 0.05
