# Supplementary material for: Campylobacter jejuni infection impacts host-derived miRNAs targeting bacterial and host genes
Source: Microbiol Spectr. 2026 Jan 22;14(3):e03184-25. doi: 10.1128/spectrum.03184-25 (PMC12955423; doi:10.1128/spectrum.03184-25)
Supplement: Table S4 — miRNAs predicted using PITA to target bacterial gene transcripts. [file spectrum.03184-25-s0004.xlsx]

## Sheet: mmu-miR-223-3p
										Supplementary Table S4: miRNAs predicted using PITA to target bacterial gene transcripts
ID	microRNA	Sites	Score	X9304Stool.C13_Cj_gavage	X9704Stool.C13_Cj_gavage	X9706Stool.C13_Cj_gavage	X9711Stool.C13Gavage	X9741Stool.C13Gavage	X9742Stool.C13Gavage	Product	c14TAXg	c14TAXs	nrTAXg	nrTAXs	length	logFC	PValue	FDR	Significance	X9304Stool.C13_Cj_gavage__Sample1.C13_Cj_gavage	X9704Stool.C13_Cj_gavage__Sample3.C13_Cj_gavage	X9706Stool.C13_Cj_gavage__Sample8.C13_Cj_gavage	X9711Stool.C13Gavage__Sample10.C13Gavage	X9741Stool.C13Gavage__Sample13.C13Gavage	X9742Stool.C13Gavage__Sample12.C13Gavage	microRNAData__logFC	microRNAData__PValue	microRNAData__FDR	microRNAData__Legend
JHAGPL_142590	mmu-miR-223-3p	17	-20.37	0	0	0	3.11621	5.03871	9.51709	SusC/RagA family TonB-linked outer membrane protein	g__Bacteroides	s__Bacteroides_acidifaciens	g__Bacteroides	s__Bacteroides_ovatus	3522	-8.07598	7.71894e-07	1.76369e-05	increase expression in C13Gavage and FDR < 0.05	1473.02	6983.96	3448.88	9.69734	2.94284	23.1005	-7.52632	9.37882e-17	9.19125e-14	significant and over-expressed in C13_Cj_gavage
JHAGPL_240095	mmu-miR-223-3p	7	-17.98	5.04573	10.7135	8.81443	130.598	121.898	99.0897	TonB-dependent receptor	g__Bacteroides	s__Bacteroides_caecimuris	g__Bacteroides	s__Bacteroides_caecimuris	3135	-3.84273	4.04994e-05	0.000436155	increase expression in C13Gavage and FDR < 0.05	1473.02	6983.96	3448.88	9.69734	2.94284	23.1005	-7.52632	9.37882e-17	9.19125e-14	significant and over-expressed in C13_Cj_gavage
JHAGPL_197530	mmu-miR-223-3p	1	-17.45	4.1447	3.06099	3.02996	29.604	33.333	25.7521	YncE family protein	g__Parabacteroides	s__Parabacteroides_distasonis	g__Parabacteroides	s__unassigned	1641	-3.0975	0.00058858	0.00338216	increase expression in C13Gavage and FDR < 0.05	1473.02	6983.96	3448.88	9.69734	2.94284	23.1005	-7.52632	9.37882e-17	9.19125e-14	significant and over-expressed in C13_Cj_gavage
JHAGPL_14220	mmu-miR-223-3p	7	-16.08	0.720818	0.510166	0	0.849876	7.36427	14.8355	ATP-binding protein	g__Parabacteroides	s__Parabacteroides_goldsteinii	g__Parabacteroides	s__Parabacteroides_goldsteinii	1770	-4.03923	0.00230514	0.00923945	increase expression in C13Gavage and FDR < 0.05	1473.02	6983.96	3448.88	9.69734	2.94284	23.1005	-7.52632	9.37882e-17	9.19125e-14	significant and over-expressed in C13_Cj_gavage
JHAGPL_226790	mmu-miR-223-3p	6	-14.63	6.93787	34.9463	58.1202	191.08	371.508	316.303	UDP-glucose 4-epimerase GalE	g__Blautia	s__Blautia_caecimuris	g__Blautia	s__Blautia_wexlerae	1017	-3.13786	0.00272995	0.0104646	increase expression in C13Gavage and FDR < 0.05	1473.02	6983.96	3448.88	9.69734	2.94284	23.1005	-7.52632	9.37882e-17	9.19125e-14	significant and over-expressed in C13_Cj_gavage
JHAGPL_42280	mmu-miR-223-3p	3	-13.51	0	0	0	0.283292	1.16278	0	MraY family glycosyltransferase	g__Ligilactobacillus	s__Ligilactobacillus_murinus	g__Ligilactobacillus	s__Ligilactobacillus_murinus	1113	-4.56924	0.00938826	0.025362	increase expression in C13Gavage and FDR < 0.05	1473.02	6983.96	3448.88	9.69734	2.94284	23.1005	-7.52632	9.37882e-17	9.19125e-14	significant and over-expressed in C13_Cj_gavage
JHAGPL_19815	mmu-miR-223-3p	1	-16.66	4.68532	16.0702	18.1798	0	0.775186	1.11966	lysine exporter LysO family protein	g__Parabacteroides	s__Parabacteroides_goldsteinii	g__Parabacteroides	s__Parabacteroides_goldsteinii	627	4.39043	0.000525156	0.00309793	increase expression in C13_Cj_gavage and FDR < 0.05	1473.02	6983.96	3448.88	9.69734	2.94284	23.1005	-7.52632	9.37882e-17	9.19125e-14	significant and over-expressed in C13_Cj_gavage
JHAGPL_88070	mmu-miR-223-3p	8	-15.92	3.7843	2.55083	7.16173	0.283292	0.775186	1.11966	iron uptake system protein EfeO	g__Escherichia	s__Escherichia_coli	g__Escherichia	s__Escherichia_coli	1128	2.64769	0.0119157	0.0301967	increase expression in C13_Cj_gavage and FDR < 0.05	1473.02	6983.96	3448.88	9.69734	2.94284	23.1005	-7.52632	9.37882e-17	9.19125e-14	significant and over-expressed in C13_Cj_gavage
JHAGPL_53815	mmu-miR-223-3p	2	-15.67	3.7843	0.510166	1.37725	0.283292	0	0	flavodoxin domain-containing protein	g__Paraclostridium	s__Paraclostridium_bifermentans	g__Paraclostridium	s__Paraclostridium_bifermentans	555	3.85697	0.00495064	0.0160446	increase expression in C13_Cj_gavage and FDR < 0.05	1473.02	6983.96	3448.88	9.69734	2.94284	23.1005	-7.52632	9.37882e-17	9.19125e-14	significant and over-expressed in C13_Cj_gavage
JHAGPL_04505	mmu-miR-223-3p	3	-14.72	34.1488	104.839	87.0425	13.7397	10.8526	3.63889	UTP--glucose-1-phosphate uridylyltransferase	g__Akkermansia	s__Akkermansia_muciniphila	g__Akkermansia	s__Akkermansia_muciniphila	1386	2.99111	0.00265036	0.0102316	increase expression in C13_Cj_gavage and FDR < 0.05	1473.02	6983.96	3448.88	9.69734	2.94284	23.1005	-7.52632	9.37882e-17	9.19125e-14	significant and over-expressed in C13_Cj_gavage
JHAGPL_83425	mmu-miR-223-3p	7	-14.63	64.8736	31.3752	12.6707	2.54963	0	1.67949	chemotaxis protein CheA	g__Escherichia	s__Escherichia_coli	g__Escherichia	s__Escherichia_coli	1959	4.65872	0.000448409	0.00275407	increase expression in C13_Cj_gavage and FDR < 0.05	1473.02	6983.96	3448.88	9.69734	2.94284	23.1005	-7.52632	9.37882e-17	9.19125e-14	significant and over-expressed in C13_Cj_gavage
JHAGPL_166135	mmu-miR-223-3p	1	-13.07	0.270307	38.7726	2.20361	0	0	0	DedA family protein	g__Campylobacter	s__Campylobacter_jejuni	g__Campylobacter	s__Campylobacter_jejuni	558	9.3012	2.98586e-05	0.000341813	increase expression in C13_Cj_gavage and FDR < 0.05	1473.02	6983.96	3448.88	9.69734	2.94284	23.1005	-7.52632	9.37882e-17	9.19125e-14	significant and over-expressed in C13_Cj_gavage
										mmu-miR-223-3p : Significant and upregulated in C13 + C. jejuni

## Sheet: mmu-miR-709
										Supplementary Table S4: miRNAs predicted using PITA to target bacterial gene transcripts
ID	microRNA	Sites	Score	X9304Stool.C13_Cj_gavage	X9704Stool.C13_Cj_gavage	X9706Stool.C13_Cj_gavage	X9711Stool.C13Gavage	X9741Stool.C13Gavage	X9742Stool.C13Gavage	Product	c14TAXg	c14TAXs	nrTAXg	nrTAXs	length	logFC	PValue	FDR	Significance	X9304Stool.C13_Cj_gavage__Sample1.C13_Cj_gavage	X9704Stool.C13_Cj_gavage__Sample3.C13_Cj_gavage	X9706Stool.C13_Cj_gavage__Sample8.C13_Cj_gavage	X9711Stool.C13Gavage__Sample10.C13Gavage	X9741Stool.C13Gavage__Sample13.C13Gavage	X9742Stool.C13Gavage__Sample12.C13Gavage	microRNAData__logFC	microRNAData__PValue	microRNAData__FDR	microRNAData__Legend
JHAGPL_246560	mmu-miR-709	7	-23.68	0	0	0	0.849876	0	0.559829	RagB/SusD family nutrient uptake outer membrane protein	g__Bacteroides	s__Bacteroides_caecimuris	g__Bacteroides	s__Bacteroides_caecimuris	1797	-4.52018	0.00984858	0.026246	increase expression in C13Gavage and FDR < 0.05	31.376	12.6739	25.6634	300.618	91.228	259.88	3.21011	6.85536e-12	1.67956e-09	significant and over-expressed in C13Gavage
JHAGPL_40970	mmu-miR-709	6	-21.98	0	0	0	0	3.10074	0	aspartate aminotransferase family protein	g__Ligilactobacillus	s__Ligilactobacillus_murinus	g__Ligilactobacillus	s__Ligilactobacillus_murinus	1338	-5.60616	0.00607564	0.0185868	increase expression in C13Gavage and FDR < 0.05	31.376	12.6739	25.6634	300.618	91.228	259.88	3.21011	6.85536e-12	1.67956e-09	significant and over-expressed in C13Gavage
JHAGPL_138285	mmu-miR-709	7	-21.37	0	0	0	1.8414	2.32556	1.11966	MATE family efflux transporter	g__Bacteroides	s__Bacteroides_acidifaciens	g__Phocaeicola	s__Phocaeicola_salanitronis	1380	-6.36743	8.08964e-05	0.000749926	increase expression in C13Gavage and FDR < 0.05	31.376	12.6739	25.6634	300.618	91.228	259.88	3.21011	6.85536e-12	1.67956e-09	significant and over-expressed in C13Gavage
JHAGPL_156835	mmu-miR-709	2	-19.78	0	0	0	0.70823	0.387593	4.19872	protein arginine kinase	g__Staphylococcus	s__Staphylococcus_xylosus	g__Staphylococcus	s__Staphylococcus_xylosus	1014	-6.31827	0.000364232	0.00235908	increase expression in C13Gavage and FDR < 0.05	31.376	12.6739	25.6634	300.618	91.228	259.88	3.21011	6.85536e-12	1.67956e-09	significant and over-expressed in C13Gavage
JHAGPL_216405	mmu-miR-709	13	-19.7	0	0	0.550902	0.849876	2.32556	2.79914	ATP-binding protein	g__Blautia	s__Blautia_caecimuris	g__Blautia	s__Blautia_wexlerae	3183	-3.61265	0.00786067	0.0223733	increase expression in C13Gavage and FDR < 0.05	31.376	12.6739	25.6634	300.618	91.228	259.88	3.21011	6.85536e-12	1.67956e-09	significant and over-expressed in C13Gavage
JHAGPL_206035	mmu-miR-709	3	-19.23	1.08123	0.510166	0.275451	24.6464	12.2092	7.55769	helix-hairpin-helix domain-containing protein	g__Parabacteroides	s__Parabacteroides_distasonis	g__Parabacteroides	s__Parabacteroides_distasonis	2061	-4.42712	7.4174e-05	0.000700902	increase expression in C13Gavage and FDR < 0.05	31.376	12.6739	25.6634	300.618	91.228	259.88	3.21011	6.85536e-12	1.67956e-09	significant and over-expressed in C13Gavage
JHAGPL_45495	mmu-miR-709	5	-19.23	0	0	0	0.849876	3.10074	0	ISL3 family transposase	g__Ligilactobacillus	s__Ligilactobacillus_murinus	g__Ligilactobacillus	s__Ligilactobacillus_murinus	1362	-5.96055	0.00110838	0.00543634	increase expression in C13Gavage and FDR < 0.05	31.376	12.6739	25.6634	300.618	91.228	259.88	3.21011	6.85536e-12	1.67956e-09	significant and over-expressed in C13Gavage
JHAGPL_121690	mmu-miR-709	1	-16.14	0	0	0	0.283292	1.16278	3.9188	dihydrolipoamide dehydrogenase	g__Enterococcus	s__Enterococcus_hirae	g__Enterococcus	s__Enterococcus_hirae	945	-6.3377	0.000330649	0.00218907	increase expression in C13Gavage and FDR < 0.05	31.376	12.6739	25.6634	300.618	91.228	259.88	3.21011	6.85536e-12	1.67956e-09	significant and over-expressed in C13Gavage
JHAGPL_28330	mmu-miR-709	5	-24.81	5.76655	8.16265	16.5271	0.849876	0.775186	0.279914	glycoside hydrolase family 30 protein	g__Parabacteroides	s__Parabacteroides_goldsteinii	g__Parabacteroides	s__Parabacteroides_goldsteinii	1431	3.89916	0.000283191	0.00196861	increase expression in C13_Cj_gavage and FDR < 0.05	31.376	12.6739	25.6634	300.618	91.228	259.88	3.21011	6.85536e-12	1.67956e-09	significant and over-expressed in C13Gavage
JHAGPL_11000	mmu-miR-709	2	-23.37	37.9331	104.329	56.7429	9.20699	11.0464	2.79914	3-deoxy-7-phosphoheptulonate synthase	g__Akkermansia	s__Akkermansia_muciniphila	g__Akkermansia	s__Akkermansia_muciniphila	1068	3.09904	0.00187908	0.00798646	increase expression in C13_Cj_gavage and FDR < 0.05	31.376	12.6739	25.6634	300.618	91.228	259.88	3.21011	6.85536e-12	1.67956e-09	significant and over-expressed in C13Gavage
JHAGPL_161200	mmu-miR-709	4	-20.02	15.4075	110.196	25.8924	0	0	0	flagellar protein export ATPase FliI	g__Campylobacter	s__Campylobacter_jejuni	g__Campylobacter	s__Campylobacter_jejuni	1386	11.1787	2.33446e-09	1.35176e-07	increase expression in C13_Cj_gavage and FDR < 0.05	31.376	12.6739	25.6634	300.618	91.228	259.88	3.21011	6.85536e-12	1.67956e-09	significant and over-expressed in C13Gavage
JHAGPL_93450	mmu-miR-709	3	-19.69	39.9153	19.6414	9.91624	1.98304	2.32556	1.67949	carbamoyl-phosphate synthase large subunit	g__Escherichia	s__Escherichia_coli	g__Escherichia	s__Escherichia_coli	3222	3.52223	0.000488934	0.00293358	increase expression in C13_Cj_gavage and FDR < 0.05	31.376	12.6739	25.6634	300.618	91.228	259.88	3.21011	6.85536e-12	1.67956e-09	significant and over-expressed in C13Gavage
JHAGPL_119815	mmu-miR-709	4	-15.57	46.5829	1.5305	3.30541	0.283292	0	1.67949	copper-translocating P-type ATPase CopA	g__Enterococcus	s__Enterococcus_hirae	g__Enterococcus	s__Enterococcus_hirae	2193	4.74435	0.00332854	0.0120583	increase expression in C13_Cj_gavage and FDR < 0.05	31.376	12.6739	25.6634	300.618	91.228	259.88	3.21011	6.85536e-12	1.67956e-09	significant and over-expressed in C13Gavage
												mmu-miR-709 : Significant and downregulated in C13 + C. jejuni

## Sheet: mmu-miR-6240
										Supplementary Table S4: miRNAs predicted using PITA to target bacterial gene transcripts
ID	microRNA	Sites	Score	X9304Stool.C13_Cj_gavage	X9704Stool.C13_Cj_gavage	X9706Stool.C13_Cj_gavage	X9711Stool.C13Gavage	X9741Stool.C13Gavage	X9742Stool.C13Gavage	Product	c14TAXg	c14TAXs	nrTAXg	nrTAXs	length	logFC	PValue	FDR	Significance	X9304Stool.C13_Cj_gavage__Sample1.C13_Cj_gavage	X9704Stool.C13_Cj_gavage__Sample3.C13_Cj_gavage	X9706Stool.C13_Cj_gavage__Sample8.C13_Cj_gavage	X9711Stool.C13Gavage__Sample10.C13Gavage	X9741Stool.C13Gavage__Sample13.C13Gavage	X9742Stool.C13Gavage__Sample12.C13Gavage	microRNAData__logFC	microRNAData__PValue	microRNAData__FDR	microRNAData__Legend
JHAGPL_226905	mmu-miR-6240	3	-23.64	0.901023	1.78558	0	37.3946	48.2553	25.7521	SPFH domain-containing protein	g__Blautia	s__Blautia_caecimuris	g__Ruminococcus	s__Ruminococcus_gauvreauii	1044	-5.3301	9.15676e-06	0.000132994	increase expression in C13Gavage and FDR < 0.05	677.061	545.643	594.536	11413.8	5350.08	2044.39	3.67128	3.71721e-06	0.000134921	significant and over-expressed in C13Gavage
JHAGPL_48020	mmu-miR-6240	1	-22.8	0	0	0	0.991522	0.775186	0	ammonia-dependent NAD(+) synthetase	g__Ligilactobacillus	s__Ligilactobacillus_murinus	g__Ligilactobacillus	s__Ligilactobacillus_murinus	828	-4.88228	0.00474384	0.0155416	increase expression in C13Gavage and FDR < 0.05	677.061	545.643	594.536	11413.8	5350.08	2044.39	3.67128	3.71721e-06	0.000134921	significant and over-expressed in C13Gavage
JHAGPL_191745	mmu-miR-6240	2	-22.33	2.88327	3.06099	6.05992	20.6803	23.4494	25.4722	TonB-dependent receptor	g__Parabacteroides	s__Parabacteroides_distasonis	g__Parabacteroides	s__unassigned	2238	-2.541	0.00490508	0.0159261	increase expression in C13Gavage and FDR < 0.05	677.061	545.643	594.536	11413.8	5350.08	2044.39	3.67128	3.71721e-06	0.000134921	significant and over-expressed in C13Gavage
JHAGPL_114440	mmu-miR-6240	4	-22.23	0	0	0	2.26634	0.775186	1.67949	glycerate kinase	g__Enterococcus	s__Enterococcus_hirae	g__Enterococcus	s__Enterococcus_hirae	1122	-6.20196	0.00015232	0.00123194	increase expression in C13Gavage and FDR < 0.05	677.061	545.643	594.536	11413.8	5350.08	2044.39	3.67128	3.71721e-06	0.000134921	significant and over-expressed in C13Gavage
JHAGPL_139950	mmu-miR-6240	8	-20.54	6.75767	6.88724	6.61082	117.849	114.728	34.4295	DUF2339 domain-containing protein	g__Bacteroides	s__Bacteroides_acidifaciens	g__Bacteroides	s__Bacteroides_caecimuris	2382	-3.71679	0.0001508	0.00122518	increase expression in C13Gavage and FDR < 0.05	677.061	545.643	594.536	11413.8	5350.08	2044.39	3.67128	3.71721e-06	0.000134921	significant and over-expressed in C13Gavage
JHAGPL_115135	mmu-miR-6240	2	-17.81	0.360409	0.510166	1.37725	3.96609	11.434	20.7137	lactonase family protein	g__Enterococcus	s__Enterococcus_hirae	g__Enterococcus	s__Enterococcus_hirae	1005	-4.03618	0.000448155	0.00275301	increase expression in C13Gavage and FDR < 0.05	677.061	545.643	594.536	11413.8	5350.08	2044.39	3.67128	3.71721e-06	0.000134921	significant and over-expressed in C13Gavage
JHAGPL_12130	mmu-miR-6240	2	-23.24	8.73992	11.7338	24.2397	1.98304	4.26352	0.839743	XRE family transcriptional regulator	g__Parabacteroides	s__Parabacteroides_goldsteinii	g__Parabacteroides	s__Parabacteroides_goldsteinii	555	2.62999	0.0094828	0.0255519	increase expression in C13_Cj_gavage and FDR < 0.05	677.061	545.643	594.536	11413.8	5350.08	2044.39	3.67128	3.71721e-06	0.000134921	significant and over-expressed in C13Gavage
JHAGPL_164140	mmu-miR-6240	2	-22.95	89.4716	667.042	111.007	0	0	0	enoyl-ACP reductase	g__Campylobacter	s__Campylobacter_jejuni	g__Campylobacter	s__Campylobacter_jejuni	780	13.6968	1.20564e-11	2.23408e-09	increase expression in C13_Cj_gavage and FDR < 0.05	677.061	545.643	594.536	11413.8	5350.08	2044.39	3.67128	3.71721e-06	0.000134921	significant and over-expressed in C13Gavage
JHAGPL_77435	mmu-miR-6240	1	-22	7.7488	6.63215	7.16173	0.283292	0	0.559829	TIGR03749 family integrating conjugative element protein	g__Escherichia	s__Escherichia_coli	g__Escherichia	s__Escherichia_coli	906	4.66069	7.02775e-05	0.000674133	increase expression in C13_Cj_gavage and FDR < 0.05	677.061	545.643	594.536	11413.8	5350.08	2044.39	3.67128	3.71721e-06	0.000134921	significant and over-expressed in C13Gavage
JHAGPL_01495	mmu-miR-6240	1	-19.12	0	5.10166	6.61082	0	0	0	aminotransferase class I/II-fold pyridoxal phosphate-dependent enzyme	g__Akkermansia	s__Akkermansia_muciniphila	g__Akkermansia	s__Akkermansia_muciniphila	1065	7.47864	0.00034427	0.00226193	increase expression in C13_Cj_gavage and FDR < 0.05	677.061	545.643	594.536	11413.8	5350.08	2044.39	3.67128	3.71721e-06	0.000134921	significant and over-expressed in C13Gavage
JHAGPL_57355	mmu-miR-6240	2	-13.61	4.50511	1.5305	2.20361	0.849876	0.387593	0	histidine kinase dimerization/phospho-acceptor domain-containing protein	g__Paraclostridium	s__Paraclostridium_bifermentans	g__Paraclostridium	s__Paraclostridium_bifermentans	1458	2.58145	0.0220148	0.0471637	increase expression in C13_Cj_gavage and FDR < 0.05	677.061	545.643	594.536	11413.8	5350.08	2044.39	3.67128	3.71721e-06	0.000134921	significant and over-expressed in C13Gavage
										mmu-miR-6240 : Significant and upregulated in C13

## Sheet: mmu-miR-10a-3p
										Supplementary Table S4: miRNAs predicted using PITA to target bacterial gene transcripts
ID	microRNA	Sites	Score	X9304Stool.C13_Cj_gavage	X9704Stool.C13_Cj_gavage	X9706Stool.C13_Cj_gavage	X9711Stool.C13Gavage	X9741Stool.C13Gavage	X9742Stool.C13Gavage	Product	c14TAXg	c14TAXs	nrTAXg	nrTAXs	length	logFC	PValue	FDR	Significance	X9304Stool.C13_Cj_gavage__Sample1.C13_Cj_gavage	X9704Stool.C13_Cj_gavage__Sample3.C13_Cj_gavage	X9706Stool.C13_Cj_gavage__Sample8.C13_Cj_gavage	X9711Stool.C13Gavage__Sample10.C13Gavage	X9741Stool.C13Gavage__Sample13.C13Gavage	X9742Stool.C13Gavage__Sample12.C13Gavage	microRNAData__logFC	microRNAData__PValue	microRNAData__FDR	microRNAData__Legend
JHAGPL_131580	mmu-miR-10a-3p	5	-15.98	2.34266	1.5305	5.50902	15.7227	20.93	24.0726	50S ribosomal protein L11 methyltransferase	g__Bacteroides	s__Bacteroides_acidifaciens	g__Bacteroides	s__Bacteroides_caecimuris	849	-2.69893	0.00471211	0.0154693	increase expression in C13Gavage and FDR < 0.05	19.8164	34.0193	64.1586	0	32.3712	11.5502	-2.04876	0.00668146	0.045789	significant and over-expressed in C13_Cj_gavage
JHAGPL_233695	mmu-miR-10a-3p	5	-15.98	0	0.510166	1.65271	19.9721	18.9921	67.4594	50S ribosomal protein L11 methyltransferase	g__Bacteroides	s__Bacteroides_caecimuris	g__Bacteroides	s__Bacteroides_caecimuris	849	-5.69167	7.95382e-05	0.000740593	increase expression in C13Gavage and FDR < 0.05	19.8164	34.0193	64.1586	0	32.3712	11.5502	-2.04876	0.00668146	0.045789	significant and over-expressed in C13_Cj_gavage
JHAGPL_119360	mmu-miR-10a-3p	2	-13.54	0	0	0	0.849876	0	2.23932	DUF4352 domain-containing protein	g__Enterococcus	s__Enterococcus_hirae	g__Enterococcus	s__Enterococcus_hirae	606	-5.55251	0.00225953	0.00911933	increase expression in C13Gavage and FDR < 0.05	19.8164	34.0193	64.1586	0	32.3712	11.5502	-2.04876	0.00668146	0.045789	significant and over-expressed in C13_Cj_gavage
JHAGPL_224255	mmu-miR-10a-3p	3	-13.31	0	0	0	1.13317	1.16278	1.39957	ABC transporter ATP-binding protein	g__Blautia	s__Blautia_caecimuris	g__Faecalicatena	s__Faecalicatena_sp._Marseille-Q4148	849	-5.83983	0.00030957	0.00209014	increase expression in C13Gavage and FDR < 0.05	19.8164	34.0193	64.1586	0	32.3712	11.5502	-2.04876	0.00668146	0.045789	significant and over-expressed in C13_Cj_gavage
JHAGPL_34375	mmu-miR-10a-3p	3	-15.29	22.4355	4.59149	101.641	3.3995	1.93796	2.79914	RagB/SusD family nutrient uptake outer membrane protein	g__Parabacteroides	s__Parabacteroides_goldsteinii	g__Parabacteroides	s__Parabacteroides_goldsteinii	1761	3.96882	0.00130995	0.00613242	increase expression in C13_Cj_gavage and FDR < 0.05	19.8164	34.0193	64.1586	0	32.3712	11.5502	-2.04876	0.00668146	0.045789	significant and over-expressed in C13_Cj_gavage
JHAGPL_166310	mmu-miR-10a-3p	2	-14.47	22.0751	221.157	43.7967	0	0	0	uroporphyrinogen decarboxylase	g__Campylobacter	s__Campylobacter_jejuni	g__Campylobacter	s__Campylobacter_jejuni	1023	12.1009	8.28019e-10	5.68736e-08	increase expression in C13_Cj_gavage and FDR < 0.05	19.8164	34.0193	64.1586	0	32.3712	11.5502	-2.04876	0.00668146	0.045789	significant and over-expressed in C13_Cj_gavage
JHAGPL_67645	mmu-miR-10a-3p	6	-13.26	1.98225	0.510166	0	0	0	0	SdrD B-like domain-containing protein	g__Paraclostridium	s__Paraclostridium_bifermentans	g__Paraclostridium	s__Paraclostridium_bifermentans	1140	5.39799	0.00312862	0.0115554	increase expression in C13_Cj_gavage and FDR < 0.05	19.8164	34.0193	64.1586	0	32.3712	11.5502	-2.04876	0.00668146	0.045789	significant and over-expressed in C13_Cj_gavage
JHAGPL_166700	mmu-miR-10a-3p	9	-13.99	7.7488	67.852	14.3235	0	0	0	motility associated factor glycosyltransferase family protein	g__Campylobacter	s__Campylobacter_jejuni	g__Campylobacter	s__Campylobacter_jejuni	1899	10.4258	2.82428e-08	1.11533e-06	increase expression in C13_Cj_gavage and FDR < 0.05	19.8164	34.0193	64.1586	0	32.3712	11.5502	-2.04876	0.00668146	0.045789	significant and over-expressed in C13_Cj_gavage
JHAGPL_07320	mmu-miR-10a-3p	3	-13.54	15.0471	55.6081	24.2397	3.96609	4.26352	1.11966	primosomal protein N'	g__Akkermansia	s__Akkermansia_muciniphila	g__Akkermansia	s__Akkermansia_muciniphila	2217	3.31776	0.00142315	0.00652381	increase expression in C13_Cj_gavage and FDR < 0.05	19.8164	34.0193	64.1586	0	32.3712	11.5502	-2.04876	0.00668146	0.045789	significant and over-expressed in C13_Cj_gavage
JHAGPL_79740	mmu-miR-10a-3p	3	-13.39	77.1275	51.2717	42.4195	8.49876	6.00769	6.71795	sigma-E factor regulatory protein RseB	g__Escherichia	s__Escherichia_coli	g__Escherichia	s__Escherichia_coli	957	3.00393	0.000835301	0.00439422	increase expression in C13_Cj_gavage and FDR < 0.05	19.8164	34.0193	64.1586	0	32.3712	11.5502	-2.04876	0.00668146	0.045789	significant and over-expressed in C13_Cj_gavage
										mmu-miR-10a-3p : Significant and downregulated in C13
