# Supplementary material for: Campylobacter jejuni infection impacts host-derived miRNAs targeting bacterial and host genes
Source: Microbiol Spectr. 2026 Jan 22;14(3):e03184-25. doi: 10.1128/spectrum.03184-25 (PMC12955423; doi:10.1128/spectrum.03184-25)
Supplement: Table S5 — miRNAs predicted using PITA to target colibactin and cytolethal distending toxin gene transcripts. [file spectrum.03184-25-s0005.xlsx]

## Sheet: Colibactin
				Supplementary Table S5: miRNAs predicted using PITA to target colibactin and cytolethal distending toxin gene transcripts
ID	microRNA	Sites	Score	X9304Stool.C13_Cj_gavage	X9704Stool.C13_Cj_gavage	X9706Stool.C13_Cj_gavage	X9711Stool.C13Gavage	X9741Stool.C13Gavage	X9742Stool.C13Gavage	Product	c14TAXg	c14TAXs	nrTAXg	nrTAXs	length	logFC	PValue	FDR	Significance	X9304Stool.C13_Cj_gavage__Sample1.C13_Cj_gavage	X9704Stool.C13_Cj_gavage__Sample3.C13_Cj_gavage	X9706Stool.C13_Cj_gavage__Sample8.C13_Cj_gavage	X9711Stool.C13Gavage__Sample10.C13Gavage	X9741Stool.C13Gavage__Sample13.C13Gavage	X9742Stool.C13Gavage__Sample12.C13Gavage	microRNAData__logFC	microRNAData__PValue	microRNAData__FDR	microRNAData__Legend
	25 unique mirNA
JHAGPL_82685	mmu-let-7g-3p	8	-13.12	541.875	752.494	462.207	56.2335	94.9603	37.7885	colibactin non-ribosomal peptide synthetase ClbJ	g__Escherichia	s__Escherichia_coli	g__Escherichia	s__Escherichia_coli	6501	3.21556	0.000496904	0.00296992	increase expression in C13_Cj_gavage and FDR < 0.05	0	4.00227	0	67.8814	35.3141	63.5263	5.6714	4.84937e-10	6.78911e-08	significant and over-expressed in C13Gavage
JHAGPL_82670	mmu-miR-187-3p	2	-14.36	119.476	185.955	88.1443	8.78205	17.4417	6.15812	colibactin biosynthesis acyltransferase ClbG	g__Escherichia	s__Escherichia_coli	g__Klebsiella	s__Klebsiella_michiganensis	1269	3.59857	0.000211116	0.0015791	increase expression in C13_Cj_gavage and FDR < 0.05	39.6329	6.0034	8.55448	174.552	88.2852	196.354	2.5865	0.000102955	0.0019936	significant and over-expressed in C13Gavage
JHAGPL_82670	mmu-miR-3960	7	-18.41	119.476	185.955	88.1443	8.78205	17.4417	6.15812	colibactin biosynthesis acyltransferase ClbG	g__Escherichia	s__Escherichia_coli	g__Klebsiella	s__Klebsiella_michiganensis	1269	3.59857	0.000211116	0.0015791	increase expression in C13_Cj_gavage and FDR < 0.05	1.65137	0	0	9.69734	0	5.77512	4.09502	0.000714007	0.00863861	significant and over-expressed in C13Gavage
JHAGPL_82670	mmu-miR-7684-3p	3	-15.35	119.476	185.955	88.1443	8.78205	17.4417	6.15812	colibactin biosynthesis acyltransferase ClbG	g__Escherichia	s__Escherichia_coli	g__Klebsiella	s__Klebsiella_michiganensis	1269	3.59857	0.000211116	0.0015791	increase expression in C13_Cj_gavage and FDR < 0.05	0	0	0	0	5.88568	5.77512	4.15584	0.000703675	0.00862002	significant and over-expressed in C13Gavage
JHAGPL_82655	mmu-miR-187-3p	1	-14.12	52.4395	94.3807	65.2819	10.4818	14.7285	7.55769	colibactin biosynthesis dehydrogenase ClbD	g__Escherichia	s__Escherichia_coli	g__Escherichia	s__Escherichia_coli	867	2.6894	0.00268216	0.0103225	increase expression in C13_Cj_gavage and FDR < 0.05	39.6329	6.0034	8.55448	174.552	88.2852	196.354	2.5865	0.000102955	0.0019936	significant and over-expressed in C13Gavage
JHAGPL_82665	mmu-miR-194-1-3p	2	-13.15	101.275	144.122	68.0364	10.3402	14.1471	5.03846	colibactin biosynthesis dehydrogenase ClbF	g__Escherichia	s__Escherichia_coli	g__Escherichia	s__Escherichia_coli	1131	3.40143	0.000378486	0.00242454	increase expression in C13_Cj_gavage and FDR < 0.05	19.8164	25.3477	72.7131	223.039	223.656	456.234	2.7943	7.0528e-06	0.00022296	significant and over-expressed in C13Gavage
JHAGPL_82665	mmu-miR-2137	1	-15.95	101.275	144.122	68.0364	10.3402	14.1471	5.03846	colibactin biosynthesis dehydrogenase ClbF	g__Escherichia	s__Escherichia_coli	g__Escherichia	s__Escherichia_coli	1131	3.40143	0.000378486	0.00242454	increase expression in C13_Cj_gavage and FDR < 0.05	194.862	73.3749	106.931	513.959	276.627	231.005	1.90031	0.00288317	0.0240414	significant and over-expressed in C13Gavage
JHAGPL_82665	mmu-miR-5126	2	-14.34	101.275	144.122	68.0364	10.3402	14.1471	5.03846	colibactin biosynthesis dehydrogenase ClbF	g__Escherichia	s__Escherichia_coli	g__Escherichia	s__Escherichia_coli	1131	3.40143	0.000378486	0.00242454	increase expression in C13_Cj_gavage and FDR < 0.05	1238.53	421.572	175.367	3355.28	4893.94	7166.92	2.94409	3.0835e-07	1.67879e-05	significant and over-expressed in C13Gavage
JHAGPL_82665	mmu-miR-7667-5p	3	-13.42	101.275	144.122	68.0364	10.3402	14.1471	5.03846	colibactin biosynthesis dehydrogenase ClbF	g__Escherichia	s__Escherichia_coli	g__Escherichia	s__Escherichia_coli	1131	3.40143	0.000378486	0.00242454	increase expression in C13_Cj_gavage and FDR < 0.05	0	2.00113	0	9.69734	8.82852	0	3.25416	0.00138865	0.014633	significant and over-expressed in C13Gavage
JHAGPL_82665	mmu-miR-7684-3p	4	-14.52	101.275	144.122	68.0364	10.3402	14.1471	5.03846	colibactin biosynthesis dehydrogenase ClbF	g__Escherichia	s__Escherichia_coli	g__Escherichia	s__Escherichia_coli	1131	3.40143	0.000378486	0.00242454	increase expression in C13_Cj_gavage and FDR < 0.05	0	0	0	0	5.88568	5.77512	4.15584	0.000703675	0.00862002	significant and over-expressed in C13Gavage
JHAGPL_82720	mmu-miR-1195	2	-14.45	22.5256	40.3031	14.3235	4.53267	4.26352	1.11966	colibactin biosynthesis thioesterase ClbQ	g__Escherichia	s__Escherichia_coli	g__Escherichia	s__Escherichia_coli	723	2.93536	0.00338867	0.0122267	increase expression in C13_Cj_gavage and FDR < 0.05	67.7061	18.0102	5.70299	416.986	200.113	202.129	2.49759	0.000112363	0.00207766	significant and over-expressed in C13Gavage
JHAGPL_82720	mmu-miR-5126	2	-15.46	22.5256	40.3031	14.3235	4.53267	4.26352	1.11966	colibactin biosynthesis thioesterase ClbQ	g__Escherichia	s__Escherichia_coli	g__Escherichia	s__Escherichia_coli	723	2.93536	0.00338867	0.0122267	increase expression in C13_Cj_gavage and FDR < 0.05	1238.53	421.572	175.367	3355.28	4893.94	7166.92	2.94409	3.0835e-07	1.67879e-05	significant and over-expressed in C13Gavage
JHAGPL_82720	mmu-miR-680	1	-13.25	22.5256	40.3031	14.3235	4.53267	4.26352	1.11966	colibactin biosynthesis thioesterase ClbQ	g__Escherichia	s__Escherichia_coli	g__Escherichia	s__Escherichia_coli	723	2.93536	0.00338867	0.0122267	increase expression in C13_Cj_gavage and FDR < 0.05	0	0	0	0	5.88568	0	4.18354	0.000671714	0.00836731	significant and over-expressed in C13Gavage
JHAGPL_82645	mmu-miR-1195	8	-13.55	1225.84	1882.77	1021.92	220.401	222.866	172.707	colibactin hybrid non-ribosomal peptide synthetase/type I polyketide synthase ClbB	g__Escherichia	s__Escherichia_coli	g__Escherichia	s__Escherichia_coli	9621	2.74516	0.00170239	0.00743309	increase expression in C13_Cj_gavage and FDR < 0.05	67.7061	18.0102	5.70299	416.986	200.113	202.129	2.49759	0.000112363	0.00207766	significant and over-expressed in C13Gavage
JHAGPL_82645	mmu-miR-1247-5p	15	-14.37	1225.84	1882.77	1021.92	220.401	222.866	172.707	colibactin hybrid non-ribosomal peptide synthetase/type I polyketide synthase ClbB	g__Escherichia	s__Escherichia_coli	g__Escherichia	s__Escherichia_coli	9621	2.74516	0.00170239	0.00743309	increase expression in C13_Cj_gavage and FDR < 0.05	0	0	0	0	11.7714	0	4.38714	0.000192039	0.00308521	significant and over-expressed in C13Gavage
JHAGPL_82645	mmu-miR-147-3p	23	-14.62	1225.84	1882.77	1021.92	220.401	222.866	172.707	colibactin hybrid non-ribosomal peptide synthetase/type I polyketide synthase ClbB	g__Escherichia	s__Escherichia_coli	g__Escherichia	s__Escherichia_coli	9621	2.74516	0.00170239	0.00743309	increase expression in C13_Cj_gavage and FDR < 0.05	1725.68	1027.25	392.08	3442.56	2492.58	3407.32	2.09156	0.00024344	0.00364155	significant and over-expressed in C13Gavage
JHAGPL_82645	mmu-miR-187-3p	15	-15.86	1225.84	1882.77	1021.92	220.401	222.866	172.707	colibactin hybrid non-ribosomal peptide synthetase/type I polyketide synthase ClbB	g__Escherichia	s__Escherichia_coli	g__Escherichia	s__Escherichia_coli	9621	2.74516	0.00170239	0.00743309	increase expression in C13_Cj_gavage and FDR < 0.05	39.6329	6.0034	8.55448	174.552	88.2852	196.354	2.5865	0.000102955	0.0019936	significant and over-expressed in C13Gavage
JHAGPL_82645	mmu-miR-2137	30	-16.86	1225.84	1882.77	1021.92	220.401	222.866	172.707	colibactin hybrid non-ribosomal peptide synthetase/type I polyketide synthase ClbB	g__Escherichia	s__Escherichia_coli	g__Escherichia	s__Escherichia_coli	9621	2.74516	0.00170239	0.00743309	increase expression in C13_Cj_gavage and FDR < 0.05	194.862	73.3749	106.931	513.959	276.627	231.005	1.90031	0.00288317	0.0240414	significant and over-expressed in C13Gavage
JHAGPL_82645	mmu-miR-375-3p	23	-14.26	1225.84	1882.77	1021.92	220.401	222.866	172.707	colibactin hybrid non-ribosomal peptide synthetase/type I polyketide synthase ClbB	g__Escherichia	s__Escherichia_coli	g__Escherichia	s__Escherichia_coli	9621	2.74516	0.00170239	0.00743309	increase expression in C13_Cj_gavage and FDR < 0.05	3213.56	1993.13	2338.22	13518.1	12654.2	20900.2	2.55874	1.23876e-07	7.58742e-06	significant and over-expressed in C13Gavage
JHAGPL_82645	mmu-miR-3960	31	-20.86	1225.84	1882.77	1021.92	220.401	222.866	172.707	colibactin hybrid non-ribosomal peptide synthetase/type I polyketide synthase ClbB	g__Escherichia	s__Escherichia_coli	g__Escherichia	s__Escherichia_coli	9621	2.74516	0.00170239	0.00743309	increase expression in C13_Cj_gavage and FDR < 0.05	1.65137	0	0	9.69734	0	5.77512	4.09502	0.000714007	0.00863861	significant and over-expressed in C13Gavage
JHAGPL_82645	mmu-miR-468-3p	8	-13.05	1225.84	1882.77	1021.92	220.401	222.866	172.707	colibactin hybrid non-ribosomal peptide synthetase/type I polyketide synthase ClbB	g__Escherichia	s__Escherichia_coli	g__Escherichia	s__Escherichia_coli	9621	2.74516	0.00170239	0.00743309	increase expression in C13_Cj_gavage and FDR < 0.05	0	0	0	9.69734	2.94284	0	4.47673	0.000399479	0.00536286	significant and over-expressed in C13Gavage
JHAGPL_82645	mmu-miR-5122	9	-16.11	1225.84	1882.77	1021.92	220.401	222.866	172.707	colibactin hybrid non-ribosomal peptide synthetase/type I polyketide synthase ClbB	g__Escherichia	s__Escherichia_coli	g__Escherichia	s__Escherichia_coli	9621	2.74516	0.00170239	0.00743309	increase expression in C13_Cj_gavage and FDR < 0.05	0	4.00227	0	19.3947	20.5999	5.77512	2.98979	0.00260964	0.0229711	significant and over-expressed in C13Gavage
JHAGPL_82645	mmu-miR-5126	15	-27.17	1225.84	1882.77	1021.92	220.401	222.866	172.707	colibactin hybrid non-ribosomal peptide synthetase/type I polyketide synthase ClbB	g__Escherichia	s__Escherichia_coli	g__Escherichia	s__Escherichia_coli	9621	2.74516	0.00170239	0.00743309	increase expression in C13_Cj_gavage and FDR < 0.05	1238.53	421.572	175.367	3355.28	4893.94	7166.92	2.94409	3.0835e-07	1.67879e-05	significant and over-expressed in C13Gavage
JHAGPL_82645	mmu-miR-6538	11	-23.58	1225.84	1882.77	1021.92	220.401	222.866	172.707	colibactin hybrid non-ribosomal peptide synthetase/type I polyketide synthase ClbB	g__Escherichia	s__Escherichia_coli	g__Escherichia	s__Escherichia_coli	9621	2.74516	0.00170239	0.00743309	increase expression in C13_Cj_gavage and FDR < 0.05	2628.98	595.671	494.734	46304.8	24790.5	196112	4.50065	4.3027e-08	3.01189e-06	significant and over-expressed in C13Gavage
JHAGPL_82645	mmu-miR-680	15	-14.11	1225.84	1882.77	1021.92	220.401	222.866	172.707	colibactin hybrid non-ribosomal peptide synthetase/type I polyketide synthase ClbB	g__Escherichia	s__Escherichia_coli	g__Escherichia	s__Escherichia_coli	9621	2.74516	0.00170239	0.00743309	increase expression in C13_Cj_gavage and FDR < 0.05	0	0	0	0	5.88568	0	4.18354	0.000671714	0.00836731	significant and over-expressed in C13Gavage
JHAGPL_82645	mmu-miR-714	12	-18.88	1225.84	1882.77	1021.92	220.401	222.866	172.707	colibactin hybrid non-ribosomal peptide synthetase/type I polyketide synthase ClbB	g__Escherichia	s__Escherichia_coli	g__Escherichia	s__Escherichia_coli	9621	2.74516	0.00170239	0.00743309	increase expression in C13_Cj_gavage and FDR < 0.05	117.247	4.00227	1.42575	126.065	102.999	57.7512	3.0942	0.00244953	0.0222272	significant and over-expressed in C13Gavage
JHAGPL_82645	mmu-miR-7684-3p	19	-17.66	1225.84	1882.77	1021.92	220.401	222.866	172.707	colibactin hybrid non-ribosomal peptide synthetase/type I polyketide synthase ClbB	g__Escherichia	s__Escherichia_coli	g__Escherichia	s__Escherichia_coli	9621	2.74516	0.00170239	0.00743309	increase expression in C13_Cj_gavage and FDR < 0.05	0	0	0	0	5.88568	5.77512	4.15584	0.000703675	0.00862002	significant and over-expressed in C13Gavage
JHAGPL_82675	mmu-miR-1195	12	-15.08	488.444	728.262	392.242	36.9696	61.4335	26.8718	colibactin non-ribosomal peptide synthetase ClbH	g__Escherichia	s__Escherichia_coli	g__Escherichia	s__Escherichia_coli	4797	3.6817	9.54482e-05	0.00085657	increase expression in C13_Cj_gavage and FDR < 0.05	67.7061	18.0102	5.70299	416.986	200.113	202.129	2.49759	0.000112363	0.00207766	significant and over-expressed in C13Gavage
JHAGPL_82675	mmu-miR-1895	3	-16.58	488.444	728.262	392.242	36.9696	61.4335	26.8718	colibactin non-ribosomal peptide synthetase ClbH	g__Escherichia	s__Escherichia_coli	g__Escherichia	s__Escherichia_coli	4797	3.6817	9.54482e-05	0.00085657	increase expression in C13_Cj_gavage and FDR < 0.05	19.8164	1.33409	9.98023	77.5787	29.4284	63.5263	2.02089	0.00352787	0.0266444	significant and over-expressed in C13Gavage
JHAGPL_82675	mmu-miR-2137	17	-16.42	488.444	728.262	392.242	36.9696	61.4335	26.8718	colibactin non-ribosomal peptide synthetase ClbH	g__Escherichia	s__Escherichia_coli	g__Escherichia	s__Escherichia_coli	4797	3.6817	9.54482e-05	0.00085657	increase expression in C13_Cj_gavage and FDR < 0.05	194.862	73.3749	106.931	513.959	276.627	231.005	1.90031	0.00288317	0.0240414	significant and over-expressed in C13Gavage
JHAGPL_82675	mmu-miR-3960	28	-18.67	488.444	728.262	392.242	36.9696	61.4335	26.8718	colibactin non-ribosomal peptide synthetase ClbH	g__Escherichia	s__Escherichia_coli	g__Escherichia	s__Escherichia_coli	4797	3.6817	9.54482e-05	0.00085657	increase expression in C13_Cj_gavage and FDR < 0.05	1.65137	0	0	9.69734	0	5.77512	4.09502	0.000714007	0.00863861	significant and over-expressed in C13Gavage
JHAGPL_82675	mmu-miR-468-3p	9	-15.31	488.444	728.262	392.242	36.9696	61.4335	26.8718	colibactin non-ribosomal peptide synthetase ClbH	g__Escherichia	s__Escherichia_coli	g__Escherichia	s__Escherichia_coli	4797	3.6817	9.54482e-05	0.00085657	increase expression in C13_Cj_gavage and FDR < 0.05	0	0	0	9.69734	2.94284	0	4.47673	0.000399479	0.00536286	significant and over-expressed in C13Gavage
JHAGPL_82675	mmu-miR-5126	9	-17.53	488.444	728.262	392.242	36.9696	61.4335	26.8718	colibactin non-ribosomal peptide synthetase ClbH	g__Escherichia	s__Escherichia_coli	g__Escherichia	s__Escherichia_coli	4797	3.6817	9.54482e-05	0.00085657	increase expression in C13_Cj_gavage and FDR < 0.05	1238.53	421.572	175.367	3355.28	4893.94	7166.92	2.94409	3.0835e-07	1.67879e-05	significant and over-expressed in C13Gavage
JHAGPL_82675	mmu-miR-6516-5p	9	-13.03	488.444	728.262	392.242	36.9696	61.4335	26.8718	colibactin non-ribosomal peptide synthetase ClbH	g__Escherichia	s__Escherichia_coli	g__Escherichia	s__Escherichia_coli	4797	3.6817	9.54482e-05	0.00085657	increase expression in C13_Cj_gavage and FDR < 0.05	4.95411	2.00113	1.42575	58.184	52.9711	28.8756	3.43997	3.1565e-06	0.000123938	significant and over-expressed in C13Gavage
JHAGPL_82675	mmu-miR-6538	9	-15.17	488.444	728.262	392.242	36.9696	61.4335	26.8718	colibactin non-ribosomal peptide synthetase ClbH	g__Escherichia	s__Escherichia_coli	g__Escherichia	s__Escherichia_coli	4797	3.6817	9.54482e-05	0.00085657	increase expression in C13_Cj_gavage and FDR < 0.05	2628.98	595.671	494.734	46304.8	24790.5	196112	4.50065	4.3027e-08	3.01189e-06	significant and over-expressed in C13Gavage
JHAGPL_82675	mmu-miR-7033-5p	9	-12.93	488.444	728.262	392.242	36.9696	61.4335	26.8718	colibactin non-ribosomal peptide synthetase ClbH	g__Escherichia	s__Escherichia_coli	g__Escherichia	s__Escherichia_coli	4797	3.6817	9.54482e-05	0.00085657	increase expression in C13_Cj_gavage and FDR < 0.05	24.7705	12.0068	2.85149	320.012	197.17	109.727	3.24951	6.5576e-05	0.0014281	significant and over-expressed in C13Gavage
JHAGPL_82675	mmu-miR-714	6	-21.15	488.444	728.262	392.242	36.9696	61.4335	26.8718	colibactin non-ribosomal peptide synthetase ClbH	g__Escherichia	s__Escherichia_coli	g__Escherichia	s__Escherichia_coli	4797	3.6817	9.54482e-05	0.00085657	increase expression in C13_Cj_gavage and FDR < 0.05	117.247	4.00227	1.42575	126.065	102.999	57.7512	3.0942	0.00244953	0.0222272	significant and over-expressed in C13Gavage
JHAGPL_82675	mmu-miR-7684-3p	11	-14.56	488.444	728.262	392.242	36.9696	61.4335	26.8718	colibactin non-ribosomal peptide synthetase ClbH	g__Escherichia	s__Escherichia_coli	g__Escherichia	s__Escherichia_coli	4797	3.6817	9.54482e-05	0.00085657	increase expression in C13_Cj_gavage and FDR < 0.05	0	0	0	0	5.88568	5.77512	4.15584	0.000703675	0.00862002	significant and over-expressed in C13Gavage
JHAGPL_82685	mmu-miR-1195	8	-13.61	541.875	752.494	462.207	56.2335	94.9603	37.7885	colibactin non-ribosomal peptide synthetase ClbJ	g__Escherichia	s__Escherichia_coli	g__Escherichia	s__Escherichia_coli	6501	3.21556	0.000496904	0.00296992	increase expression in C13_Cj_gavage and FDR < 0.05	67.7061	18.0102	5.70299	416.986	200.113	202.129	2.49759	0.000112363	0.00207766	significant and over-expressed in C13Gavage
JHAGPL_82685	mmu-miR-1247-5p	13	-16.83	541.875	752.494	462.207	56.2335	94.9603	37.7885	colibactin non-ribosomal peptide synthetase ClbJ	g__Escherichia	s__Escherichia_coli	g__Escherichia	s__Escherichia_coli	6501	3.21556	0.000496904	0.00296992	increase expression in C13_Cj_gavage and FDR < 0.05	0	0	0	0	11.7714	0	4.38714	0.000192039	0.00308521	significant and over-expressed in C13Gavage
JHAGPL_82685	mmu-miR-3082-5p	8	-13.28	541.875	752.494	462.207	56.2335	94.9603	37.7885	colibactin non-ribosomal peptide synthetase ClbJ	g__Escherichia	s__Escherichia_coli	g__Escherichia	s__Escherichia_coli	6501	3.21556	0.000496904	0.00296992	increase expression in C13_Cj_gavage and FDR < 0.05	0	0.667045	5.70299	9.69734	17.657	11.5502	2.57293	0.00333426	0.0260632	significant and over-expressed in C13Gavage
JHAGPL_82685	mmu-miR-375-3p	8	-13	541.875	752.494	462.207	56.2335	94.9603	37.7885	colibactin non-ribosomal peptide synthetase ClbJ	g__Escherichia	s__Escherichia_coli	g__Escherichia	s__Escherichia_coli	6501	3.21556	0.000496904	0.00296992	increase expression in C13_Cj_gavage and FDR < 0.05	3213.56	1993.13	2338.22	13518.1	12654.2	20900.2	2.55874	1.23876e-07	7.58742e-06	significant and over-expressed in C13Gavage
JHAGPL_82685	mmu-miR-3960	35	-31.89	541.875	752.494	462.207	56.2335	94.9603	37.7885	colibactin non-ribosomal peptide synthetase ClbJ	g__Escherichia	s__Escherichia_coli	g__Escherichia	s__Escherichia_coli	6501	3.21556	0.000496904	0.00296992	increase expression in C13_Cj_gavage and FDR < 0.05	1.65137	0	0	9.69734	0	5.77512	4.09502	0.000714007	0.00863861	significant and over-expressed in C13Gavage
JHAGPL_82685	mmu-miR-485-5p	11	-18.24	541.875	752.494	462.207	56.2335	94.9603	37.7885	colibactin non-ribosomal peptide synthetase ClbJ	g__Escherichia	s__Escherichia_coli	g__Escherichia	s__Escherichia_coli	6501	3.21556	0.000496904	0.00296992	increase expression in C13_Cj_gavage and FDR < 0.05	1.65137	1.33409	0	0	0	11.5502	3.2576	0.0065942	0.045789	significant and over-expressed in C13Gavage
JHAGPL_82685	mmu-miR-5122	17	-16.69	541.875	752.494	462.207	56.2335	94.9603	37.7885	colibactin non-ribosomal peptide synthetase ClbJ	g__Escherichia	s__Escherichia_coli	g__Escherichia	s__Escherichia_coli	6501	3.21556	0.000496904	0.00296992	increase expression in C13_Cj_gavage and FDR < 0.05	0	4.00227	0	19.3947	20.5999	5.77512	2.98979	0.00260964	0.0229711	significant and over-expressed in C13Gavage
JHAGPL_82685	mmu-miR-5126	8	-21.49	541.875	752.494	462.207	56.2335	94.9603	37.7885	colibactin non-ribosomal peptide synthetase ClbJ	g__Escherichia	s__Escherichia_coli	g__Escherichia	s__Escherichia_coli	6501	3.21556	0.000496904	0.00296992	increase expression in C13_Cj_gavage and FDR < 0.05	1238.53	421.572	175.367	3355.28	4893.94	7166.92	2.94409	3.0835e-07	1.67879e-05	significant and over-expressed in C13Gavage
JHAGPL_82685	mmu-miR-6538	14	-17.79	541.875	752.494	462.207	56.2335	94.9603	37.7885	colibactin non-ribosomal peptide synthetase ClbJ	g__Escherichia	s__Escherichia_coli	g__Escherichia	s__Escherichia_coli	6501	3.21556	0.000496904	0.00296992	increase expression in C13_Cj_gavage and FDR < 0.05	2628.98	595.671	494.734	46304.8	24790.5	196112	4.50065	4.3027e-08	3.01189e-06	significant and over-expressed in C13Gavage
JHAGPL_82685	mmu-miR-680	17	-17.2	541.875	752.494	462.207	56.2335	94.9603	37.7885	colibactin non-ribosomal peptide synthetase ClbJ	g__Escherichia	s__Escherichia_coli	g__Escherichia	s__Escherichia_coli	6501	3.21556	0.000496904	0.00296992	increase expression in C13_Cj_gavage and FDR < 0.05	0	0	0	0	5.88568	0	4.18354	0.000671714	0.00836731	significant and over-expressed in C13Gavage
JHAGPL_82685	mmu-miR-7007-5p	7	-16.09	541.875	752.494	462.207	56.2335	94.9603	37.7885	colibactin non-ribosomal peptide synthetase ClbJ	g__Escherichia	s__Escherichia_coli	g__Escherichia	s__Escherichia_coli	6501	3.21556	0.000496904	0.00296992	increase expression in C13_Cj_gavage and FDR < 0.05	0	0.667045	0	0	0	40.4258	4.85995	0.000182312	0.00297776	significant and over-expressed in C13Gavage
JHAGPL_82685	mmu-miR-7033-5p	5	-17.18	541.875	752.494	462.207	56.2335	94.9603	37.7885	colibactin non-ribosomal peptide synthetase ClbJ	g__Escherichia	s__Escherichia_coli	g__Escherichia	s__Escherichia_coli	6501	3.21556	0.000496904	0.00296992	increase expression in C13_Cj_gavage and FDR < 0.05	24.7705	12.0068	2.85149	320.012	197.17	109.727	3.24951	6.5576e-05	0.0014281	significant and over-expressed in C13Gavage
JHAGPL_82685	mmu-miR-709	11	-15.56	541.875	752.494	462.207	56.2335	94.9603	37.7885	colibactin non-ribosomal peptide synthetase ClbJ	g__Escherichia	s__Escherichia_coli	g__Escherichia	s__Escherichia_coli	6501	3.21556	0.000496904	0.00296992	increase expression in C13_Cj_gavage and FDR < 0.05	31.376	12.6739	25.6634	300.618	91.228	259.88	3.21011	6.85536e-12	1.67956e-09	significant and over-expressed in C13Gavage
JHAGPL_82685	mmu-miR-7684-3p	18	-15.06	541.875	752.494	462.207	56.2335	94.9603	37.7885	colibactin non-ribosomal peptide synthetase ClbJ	g__Escherichia	s__Escherichia_coli	g__Escherichia	s__Escherichia_coli	6501	3.21556	0.000496904	0.00296992	increase expression in C13_Cj_gavage and FDR < 0.05	0	0	0	0	5.88568	5.77512	4.15584	0.000703675	0.00862002	significant and over-expressed in C13Gavage
JHAGPL_82700	mmu-miR-3960	5	-15.84	65.0538	110.451	69.4137	10.4818	24.2246	3.63889	precolibactin export MATE transporter ClbM	g__Escherichia	s__Escherichia_coli	g__Klebsiella	s__Klebsiella_pneumoniae	1440	2.66985	0.0076585	0.0219928	increase expression in C13_Cj_gavage and FDR < 0.05	1.65137	0	0	9.69734	0	5.77512	4.09502	0.000714007	0.00863861	significant and over-expressed in C13Gavage
JHAGPL_82700	mmu-miR-6236	6	-15.42	65.0538	110.451	69.4137	10.4818	24.2246	3.63889	precolibactin export MATE transporter ClbM	g__Escherichia	s__Escherichia_coli	g__Klebsiella	s__Klebsiella_pneumoniae	1440	2.66985	0.0076585	0.0219928	increase expression in C13_Cj_gavage and FDR < 0.05	11.5596	10.6727	4.27724	67.8814	132.428	23.1005	3.40106	0.000152011	0.00261352	significant and over-expressed in C13Gavage
JHAGPL_82700	mmu-miR-7667-5p	1	-14.96	65.0538	110.451	69.4137	10.4818	24.2246	3.63889	precolibactin export MATE transporter ClbM	g__Escherichia	s__Escherichia_coli	g__Klebsiella	s__Klebsiella_pneumoniae	1440	2.66985	0.0076585	0.0219928	increase expression in C13_Cj_gavage and FDR < 0.05	0	2.00113	0	9.69734	8.82852	0	3.25416	0.00138865	0.014633	significant and over-expressed in C13Gavage
miRNA	significant and over-expressed in C13Gavage
Product	increase expression in C13_Cj_gavage and FDR < 0.05

## Sheet: Cytolethal distending toxin
		Supplementary Table S5: miRNAs predicted using PITA to target colibactin and cytolethal distending toxin gene transcripts
ID	microRNA	Sites	Score	X9304Stool.C13_Cj_gavage	X9704Stool.C13_Cj_gavage	X9706Stool.C13_Cj_gavage	X9711Stool.C13Gavage	X9741Stool.C13Gavage	X9742Stool.C13Gavage	Product	c14TAXg	c14TAXs	nrTAXg	nrTAXs	length	logFC	PValue	FDR	Significance	X9304Stool.C13_Cj_gavage__Sample1.C13_Cj_gavage	X9704Stool.C13_Cj_gavage__Sample3.C13_Cj_gavage	X9706Stool.C13_Cj_gavage__Sample8.C13_Cj_gavage	X9711Stool.C13Gavage__Sample10.C13Gavage	X9741Stool.C13Gavage__Sample13.C13Gavage	X9742Stool.C13Gavage__Sample12.C13Gavage	microRNAData__logFC	microRNAData__PValue	microRNAData__FDR	microRNAData__Legend
JHAGPL_160645	mmu-miR-28a-3p	2	-15.58	4.1447	116.063	15.9762	0	0	0	cytolethal distending toxin subunit Cj-CdtA	g__Campylobacter	s__Campylobacter_jejuni	g__Campylobacter	s__Campylobacter_jejuni	807	11.025	1.27765e-07	3.88888e-06	increase expression in C13_Cj_gavage and FDR < 0.05	444.218	677.05	558.893	174.552	279.57	207.904	-1.50781	0.00210243	0.0201998	significant and over-expressed in C13_Cj_gavage
JHAGPL_160645	mmu-miR-1981-5p	8	-14.57	4.1447	116.063	15.9762	0	0	0	cytolethal distending toxin subunit Cj-CdtA	g__Campylobacter	s__Campylobacter_jejuni	g__Campylobacter	s__Campylobacter_jejuni	807	11.025	1.27765e-07	3.88888e-06	increase expression in C13_Cj_gavage and FDR < 0.05	262.568	358.203	242.377	106.671	138.313	92.4019	-1.7181	0.000391799	0.00536286	significant and over-expressed in C13_Cj_gavage
JHAGPL_160635	mmu-miR-1981-5p	6	-13.36	1.26143	30.6099	1.1018	0	0	0	cytolethal distending toxin subunit Cj-CdtC	g__Campylobacter	s__Campylobacter_jejuni	g__Campylobacter	s__Campylobacter_jejuni	570	8.97783	1.70498e-05	0.00021797	increase expression in C13_Cj_gavage and FDR < 0.05	262.568	358.203	242.377	106.671	138.313	92.4019	-1.7181	0.000391799	0.00536286	significant and over-expressed in C13_Cj_gavage
JHAGPL_160635	mmu-miR-680	1	-15.12	1.26143	30.6099	1.1018	0	0	0	cytolethal distending toxin subunit Cj-CdtC	g__Campylobacter	s__Campylobacter_jejuni	g__Campylobacter	s__Campylobacter_jejuni	570	8.97783	1.70498e-05	0.00021797	increase expression in C13_Cj_gavage and FDR < 0.05	0	0	0	0	5.88568	0	4.18354	0.000671714	0.00836731	significant and over-expressed in C13Gavage
miRNA	significant and over-expressed in C13_Cj_gavage	significant and over-expressed in C13Gavage: mmu-miR-680
Product	increase expression in C13_Cj_gavage and FDR < 0.05
