# Supplementary material for: Campylobacter jejuni infection impacts host-derived miRNAs targeting bacterial and host genes
Source: Microbiol Spectr. 2026 Jan 22;14(3):e03184-25. doi: 10.1128/spectrum.03184-25 (PMC12955423; doi:10.1128/spectrum.03184-25)
Supplement: Table S6 — Predicted miRNAs, their mouse gene transcripts, derived from colon spatial transcriptomics data. [file spectrum.03184-25-s0006.xlsx]

## Sheet: Spatial miRNAs
Supplementary Table S6: Predicted miRNAs, their mouse gene transcripts, derived from colon spatial transcriptomics data reported in (Chitre S, Gharaibeh R, Jobin C. 2025 DOI: https://doi.org/10.1101/2025.09.23.678081) (https://figshare.com/s/b84ac4a3c99882822195)
database	mature_mirna_acc	mature_mirna_id	target_symbol	target_entrez	target_ensembl	experiment	support_type	type
tarbase	MIMAT0000122	mmu-let-7i-5p	Itgb2	16414	ENSMUSG00000000290	Degradome sequencing//Degradome sequencing//Degradome sequencing	positive	validated
tarbase	MIMAT0000246	mmu-miR-122-5p	Cxcl9	17329	ENSMUSG00000029417	Degradome sequencing	negative	validated
tarbase	MIMAT0000246	mmu-miR-122-5p	Krt19		ENSMUSG00000020911	Degradome sequencing	positive	validated
tarbase	MIMAT0000246	mmu-miR-122-5p	Ccl5	20304	ENSMUSG00000035042	Degradome sequencing	positive	validated
tarbase	MIMAT0000246	mmu-miR-122-5p	Kctd12	239217	ENSMUSG00000098557	Degradome sequencing	positive	validated
tarbase	MIMAT0000155	mmu-miR-142a-3p	Cystm1	66060	ENSMUSG00000046727	Degradome sequencing//Degradome sequencing	positive	validated
tarbase	MIMAT0000165	mmu-miR-155-5p	Saa3	20210	ENSMUSG00000040026	Degradome sequencing//Degradome sequencing	positive	validated
tarbase	MIMAT0000165	mmu-miR-155-5p	Il1a	16175	ENSMUSG00000027399	Degradome sequencing//Degradome sequencing//Degradome sequencing//Degradome sequencing//Degradome sequencing//Degradome sequencing//Degradome sequencing//Degrad	positive	validated
tarbase	MIMAT0000165	mmu-miR-155-5p	Ido1	15930	ENSMUSG00000031551	Degradome sequencing	positive	validated
tarbase	MIMAT0000165	mmu-miR-155-5p	Saa3	20210	ENSMUSG00000040026	Degradome sequencing	negative	validated
tarbase	MIMAT0000165	mmu-miR-155-5p	Lyz2		ENSMUSG00000069516	Degradome sequencing//Degradome sequencing	positive	validated
tarbase	MIMAT0000165	mmu-miR-155-5p	S100a8	20201	ENSMUSG00000056054	Degradome sequencing//Degradome sequencing//Degradome sequencing//Degradome sequencing//Degradome sequencing//Degradome sequencing	negative	validated
tarbase	MIMAT0000530	mmu-miR-21a-5p	S100a8	20201	ENSMUSG00000056054	Degradome sequencing	positive	validated
